# Supplementary material for: Acute kidney injury among critically ill neonates in a tertiary hospital in Tanzania; Prevalence, risk factors and outcome
Source: PLoS One. 2020 Feb 13;15(2):e0229074. doi: 10.1371/journal.pone.0229074 (PMC7018051; doi:10.1371/journal.pone.0229074)
Supplement: S1 Dataset — (XLS) [file pone.0229074.s001.xls]

## Sheet: xFINAL NAOMI WORKPUT 8JULY2018
A1_studyid	A6_gender	A7_ageindays	A8_GAinweeks	A9_agarscore1st	apgarscore1st_category	A10_apgarscore5th	apgarscore5th_category	A11_birthweight	birthweight_category	A12_length	A13_ofc	B1_mothersage	B2_parity	B3_serologicalstatus	B4_VDRL	B5_Maternalillness	B6_otherillness	C3_fever	C1_temp	C4_convulsions	C5_poorfeeding	C6_difficultinbreastfeeding	C2_RR	C7_vomiting	C8_abdominaldistension	C9_jaundice	C10_decreasedurineoutput	C11_bleeding	C12_others	E1_gentamycin	E3_ampicillin	E2_ceftriaxone	F2_BUN	F3_WBC	F4_Absneutrophil	F5_Hb	F6_Platlelets	F7_CRP	F8_Potassium	F9_Na	F10_Cl	F11_Mg	F12_P	F13_Ca	F14_Bloodculture	G_Medicationsadjusted	AKI_present	AKIPRESENT	H1_KUBfinding
1	2	8	40	8	3	10	3	3250	4	49	35	34	1	2	2	4		2	36.7	2	1	2	44	2	2	2	2	2		1	1	2	44.6	22.8	19.1	14.2	241	1.6	6.3	176	135	2.5	2.1	1.97	NO GROWTH	1	1	1	4
2	2	14	36	7	3	10	3	2300	3	48	34	26	2	2	2	4		1	40	2	2	2	44	2	2	2	2	2		2	2	1	30.4	16.2	14.2	15.9	137	0.9	6.4	162	133	0.61	1.71	2.01	NO GROWTH	2	1	1	5
2	1	6	40	8	3	10	3	4450	4	54	37	29	2	2	2	4		2	37	2	1	1	66	2	2	2	2	2		1	1	2	15.2	27.7	12.4	14.2	363	8.2	6.3	137	110	2.1	1.67	2.1	NOT DONE	2	2	2	#NULL!
3	2	10	39	8	3	10	3	2900	4	48	34	29	2	3	3	4		2	36.6	2	1	2	42	1	2	2	1	2		1	1	2	10.4	11.4	2.1	13.7	470	30.8	2.2	156	128	2.46	1.28	2.1	NOT DONE	1	1	1	5
4	1	4	39	4	2	6	2	2800	4	49	35	27	2	2	2	4		2	37.1	1	1	1	77	2	2	2	2	2		1	1	2	4.6	4.17	2.39	13.1	124	106.6	4.8	131	96	1.92	2.3	2.1	NOT DONE	1	1	1	5
5	1	3	37	4	2	7	3	3400	4	48	35	18	1	2	2	4		2	36.9	2	1	1	24	2	2	2	2	2		1	1	2	22.7	26.8	19.3	15.8	296	97.1	6.9	141	96	1.21	2	1.91	NOT DONE	2	1	1	4
6	1	3	37	7	3	9	3	2600	4	47	34	18	1	2	2	4		1	38.5	1	1	1	65	2	2	2	2	2		1	1	2	10.1	12.1	9.8	13.4	70.1	4.7	4.8	138	98	1.9	1.91	2.68	NOT DONE	1	2	2	#NULL!
7	1	1	37	8	3	9	3	3000	4	50	34	23	2	2	2	4		1	39.2	2	2	2	45	2	2	2	2	2		1	1	2	4.6	13.4	7.89	12.8	292	0.7	4.1	137	102	1.91	2.1	1.87	NOT DONE	1	2	2	#NULL!
8	2	15	39	8	3	9	3	3500	4	55	35	32	2	2	2	4		2	36.9	2	2	1	72	2	2	2	2	2		1	1	2	2.2	8.55	3.93	14.6	178	0.5	5	134	104	2.1	2	2.51	NOT DONE	2	2	2	#NULL!
9	2	3	39	8	3	9	3	3100	4	50	34	38	2	2	2	4		1	39	2	1	2	45	2	2	2	2	2		1	1	2	3.2	3.22	1.18	15.7	319	3.1	3.2	145	117	1.1	1.71	2.22	NOT DONE	2	1	1	5
10	1	5	37	7	3	9	3	3300	4	48	33	31	2	2	2	4		2	37	1	1	1	72	2	2	2	2	2		1	1	2	2.7	10.1	5.97	14.8	219	1.9	4.9	136	102	2	1.49	2.24	NOT DONE	2	2	2	#NULL!
11	1	2	37	4	2	6	2	2900	4	51	35	21	1	2	2	4		1	40	1	1	1	72	2	2	2	2	2		1	1	2	4.9	6.31	3.51	15.7	152	97.8	3.9	134	97	2.2	2.3	2	NOT DONE	2	2	2	#NULL!
12	1	10	37	8	3	10	3	2800	4	50	34	24	2	2	2	4		1	39	2	1	2	57	2	1	2	2	2		1	1	2	43	5.8	3.44	16.1	113	1.7	5.6	143	103	1.91	2.1	1.7	NO GROWTH	1	1	1	4
13	1	3	40	2	1	5	2	3500	4	49	38	28	2	3	3	4		2	36.8	1	1	1	37	1	2	2	2	2		1	1	2	4	10.8	6.14	13.8	320	106.5	6.1	132	102	1.8	2.2	1.97	NO GROWTH	2	1	1	4
14	1	4	39	5	2	7	3	3500	4	50	35	24	2	2	2	4		2	36.7	1	1	1	70	2	2	2	2	2		1	1	2	19.5	1.4	1.22	17.6	54.2	100.8	5.9	127	102	1.67	1.91	2.12	GRAM POSITIVE	2	1	1	5
15	1	1	35	8	3	10	3	2300	3	47	34	30	2	2	2	4		2	37.1	2	2	1	65	2	2	2	2	2		1	1	2	4.9	6.1	3.3	12	5	88.9	4.5	140	102	1.92	2.71	2.1	NOT DONE	2	2	2	#NULL!
16	2	4	38	9	3	10	3	3000	4	53	34	27	2	2	2	4		2	39.2	2	2	2	46	2	2	2	2	2		1	1	2	7.5	17	11.3	17.7	138	135.3	6.4	148	134.1	2.1	2.4	1.97	NO GROWTH	2	1	1	4
17	2	4	40	8	3	9	3	3700	4	52	35	32	1	2	2	4		1	38.7	2	2	2	44	2	2	1	2	2		1	1	2	10.3	11.6	7.26	14.1	260	7.2	4.1	148	102	1.21	2.19	2.23	NO GROWTH	2	2	2	#NULL!
18	2	5	37	9	3	10	3	2800	4	52	35	23	1	2	2	4		2	36.7	2	2	2	43	2	2	1	2	2		1	1	2	5.7	9.07	2.1	16.5	154	0.2	6.9	137	107	2.3	2.16	2.46	NOT DONE	2	2	2	#NULL!
19	1	16	39	7	3	9	3	3200	4	50	34	37	2	2	2	4		2	36.7	2	1	1	64	2	2	2	2	2		1	1	2	4	7.21	3.03	13.5	313	41.4	3.5	137	111	2.3	2.2	1.98	NO GROWTH	1	1	1	5
20	1	9	38	8	3	10	3	3500	4	52	34	23	1	2	2	4		1	39.4	1	1	2	47	2	2	2	2	2		1	1	2	3.2	5.54	2.79	10.5	35.6	14.4	4	140	102	1.87	2.1	1.9	NO GROWTH	2	1	1	4
21	1	4	37	8	3	9	3	2500	4	47	38	24	2	2	2	4		2	36.2	2	1	1	65	1	2	2	2	2	EXCESIVE SALIVATION	1	1	2	6.1	17.9	10.6	13	324	0.4	4.5	127	92	2.3	2.1	2.2	NOT DONE	1	1	1	5
22	1	3	28	7	3	9	3	1350	2	40	31	21	1	3	3	4		1	38	2	2	1	70	2	2	2	1	2		1	1	2	23.2	12.9	5.94	12.3	228	0.4	8.2	141	105	1.31	2.69	2.3	NO GROWTH	2	1	1	4
23	1	1	34	8	3	10	3	1700	3	39.5	30	37	2	2	2	4		2	36.5	2	1	1	71	2	2	2	2	2		1	1	2	1.1	4.47	1.27	17.8	112	7.7	3.6	145	89	1.37	2.1	1.89	NOT DONE	2	2	2	#NULL!
24	1	3	34	7	3	8	3	1700	3	48	32	27	2	2	2	1		2	37.1	2	2	1	79	2	2	2	2	2		1	1	2	0.2	14.2	2.2	16.9	239	0.5	5.2	147	107	2.1	1.97	1.91	NOT DONE	2	2	2	#NULL!
25	2	3	32	7	3	9	3	1650	3	43	33	26	2	2	2	1		2	37.2	2	2	1	66	2	2	2	2	2		1	1	2	44.6	22.1	10.6	16.2	135	2.4	5.9	137	86	2.4	1.9	2.2	NOT DONE	2	1	1	4
26	2	1	28	6	2	8	3	1200	2	42	30	27	1	2	2	1		2	36.4	2	2	1	80	2	2	2	2	2		1	1	2	7	7.22	0.7	18.1	236	0.7	5.8	129	103	1.38	2.61	2.71	NOT DONE	2	2	2	#NULL!
27	1	1	31	4	2	6	2	1100	2	42	30	36	2	2	2	1		2	36.2	2	2	1	71	2	2	2	2	2		1	1	2	15	4	3.4	19.3	196	3.1	5.3	148	109	1.43	2.9	2.71	NOT DONE	2	2	2	#NULL!
28	2	1	32	8	3	10	3	1300	2	42	32	24	2	2	2	1		2	37	2	2	1	64	2	2	2	2	2		1	1	2	14.8	8.9	2.33	14.1	292	1	5.2	157	125	1.19	1.53	2.78	NOT DONE	2	2	2	#NULL!
29	1	1	29	6	2	8	3	1200	2	39	27	22	1	2	2	2		2	36.4	2	2	1	67	2	2	2	2	2		1	1	2	2.7	3.75	1.98	16.2	171	0.2	6.6	113	84	1.51	2.1	1.95	NOT DONE	2	2	2	#NULL!
30	2	6	32	4	2	6	2	1800	3	42	30	37	2	1	2	3	HIV	2	36.8	2	2	1	66	2	2	2	2	2		1	1	2	2.2	6.1	2.5	13	222	4.2	4.1	130	108	2.7	2.1	2.2	NOT DONE	2	2	2	#NULL!
31	1	3	40	8	3	10	3	3400	4	53	35	25	1	2	2	4		2	36.8	2	1	2	44	1	1	2	2	2		1	1	2	6.5	17.8	9.32	16.8	224	83.6	3.1	130	91	2.1	2.2	1.9	NOT DONE	2	1	1	5
32	1	1	37	8	3	10	3	2450	3	50	34	26	1	2	2	4		2	36.9	2	2	1	62	2	2	2	2	2		1	1	2	3.2	2.69	1.87	18.4	352	29.9	4.2	143	111	0.92	1.71	2.39	NOT DONE	2	2	2	#NULL!
33	2	1	37	7	3	9	3	3500	4	52	34	28	2	2	2	4		2	37.1	2	2	1	80	2	2	2	2	2		1	1	2	5.9	11	9.2	13.8	252	40.3	4.2	141	98	2.3	2.1	1.9	NO GROWTH	2	2	2	#NULL!
34	2	1	37	7	3	8	3	3000	4	49	37	21	1	2	2	4		2	37.1	2	1	1	77	2	2	2	2	2		1	1	2	8.2	16.8	8	14.2	232	90.3	4.9	99	141	1.57	2.2	2	NO GROWTH	1	2	2	#NULL!
35	2	1	37	7	3	9	3	3000	4	50	34	28	2	2	2	4		1	38.5	2	2	1	65	2	2	2	2	2		1	1	2	2.6	3.23	2.64	10	63.7	33.9	4.3	136	103	2.1	2.64	2.31	NO GROWTH	2	2	2	#NULL!
36	2	3	37	4	2	6	2	2500	4	51	33	27	2	2	2	4		2	36.7	1	1	1	22	2	2	2	2	2		1	1	2	7.3	0.718	0.264	15	62	38.5	6.1	142	104	0.67	1.86	1.71	NOT DONE	2	1	1	5
37	1	3	32	8	3	10	3	1700	3	45	32	30	2	2	2	4		2	36.7	2	1	1	69	2	2	2	2	2		1	1	2	2.1	6.28	2.2	15.1	277	1.6	5.2	137	92	1.49	2.1	1.6	N0T DONE	2	1	1	5
38	1	1	28	6	2	8	3	1400	2	44	32	39	2	2	2	4		2	37	2	2	1	64	2	2	2	2	2		1	1	2	10.1	12.9	3.3	13	121	16.9	4.4	140	101	2.1	1.97	1.78	NOT DONE	1	2	2	#NULL!
39	2	1	37	8	3	8	3	1750	3	45	33	22	1	2	2	4		2	36.8	2	2	1	70	1	2	2	2	2		1	1	2	44.6	6.14	2.4	19	249	5.1	6.4	151	81	1.91	2.3	2.1	GRAM POSITIVE COCCI	2	1	1	4
40	2	1	32	7	3	9	3	1650	3	44	31	26	2	1	2	3	HIV	2	37.1	2	2	1	67	2	2	2	2	2		1	1	2	2.1	7.14	4.1	12.9	123	5	6	147	87	2.01	2.2	1.96	NOT DONE	2	2	2	#NULL!
41	1	3	32	7	3	9	3	1400	2	45	32	27	1	2	2	4		1	39.2	1	1	1	29	2	2	2	2	2		1	1	2	15.6	8.33	1.97	15.8	73.8	18.7	6	132	102	2.3	2	2.17	NO GROWTH	2	1	1	5
42	2	3	37	7	3	9	3	2800	4	48	35	39	2	2	2	4		1	40	2	2	2	49	2	2	2	2	2		1	1	2	8.4	5.18	1.97	16.8	195	4.1	5.9	144	105	0.71	2.11	2.53	NO GROWTH	2	2	2	#NULL!
43	2	1	40	8	3	10	3	3800	4	52	34	28	2	2	2	4		2	36.5	1	1	1	64	2	2	2	2	2		1	1	2	3	19.1	11	13.2	143	11.2	4.5	139	77	1.67	2.1	1.91	NO GROWTH	2	2	2	#NULL!
44	1	4	28	6	2	9	3	1600	3	40	28	25	1	2	2	4		2	36.9	2	2	1	78	2	2	2	2	2		1	1	2	14.7	18.8	7.94	10.3	179	2.2	6.7	150	110	0.97	2.51	1.91	NOT DONE	2	1	1	4
45	2	2	34	6	2	8	3	1200	2	34	32	27	1	2	2	4		2	36.7	2	2	1	66	2	2	2	2	2		1	1	2	1.2	7.67	3.91	12.3	51.2	2.2	5.1	130	101	1.37	2.01	1.77	NOT DONE	2	2	2	#NULL!
46	1	3	32	5	2	7	3	2700	4	44	32	21	1	2	2	4		2	37	2	2	2	43	2	2	2	2	2	DEFECT ON ABDOMEN	1	1	2	8.3	16	5.97	17.2	321	6.1	4.8	137	97	2.1	1.91	1.87	NOT DONE	1	2	2	#NULL!
47	1	1	39	8	3	10	3	3200	4	49	34	32	2	2	2	4		1	40	2	1	2	44	2	2	2	2	2		1	1	2	2.6	12.4	13.8	13.4	38.7	0.2	6.3	137	107	1.9	2.41	2.38	NOT DONE	2	2	2	#NULL!
48	2	3	38	8	3	9	3	3200	4	52	36	17	1	2	2	4		1	39.1	2	2	2	45	2	2	2	2	2		1	1	2	14.6	8.36	3.28	16	131	1.8	6.5	145	105	2.1	1.96	1.87	NOT DONE	2	2	2	#NULL!
50	2	1	37	9	3	10	3	3000	4	52	34	29	2	2	2	4		1	39.2	2	2	2	43	2	2	2	2	2		1	1	2	3.2	6.66	1	11.8	200	2.5	5.3	134	97	1.37	2.61	2.57	STAPH	1	2	2	#NULL!
51	2	3	37	7	3	10	3	3500	4	49	34	19	1	2	2	4		2	37.2	1	1	1	67	2	2	2	2	2		1	1	2	5.7	15.6	10.3	15.2	245	9.9	4.4	133	106	1.91	2.41	2.31	NOT DONE	2	1	1	4
52	2	1	40	8	3	10	3	2900	4	48	30	31	2	2	2	4		1	39.6	2	2	2	45	2	2	2	2	2		1	1	2	1.7	15.7	7.24	15.5	120	0.4	5.7	140	82	0.97	1.82	2.1	NO GROWTH	2	2	2	#NULL!
53	2	1	40	6	2	8	3	5500	4	52	34	24	1	2	2	3	DIABETES MELLITUS	2	37.1	2	2	1	66	2	2	2	2	2		1	1	2	0.2	10.8	5.14	14.7	192	11.3	4.3	137	106	1.71	2.3	2.1	NOT DONE	2	2	2	#NULL!
54	1	3	37	8	3	10	3	2900	4	48	34	20	1	2	2	4		2	35.9	2	2	1	65	2	2	2	2	2		1	1	2	12.1	8.93	4.19	18.5	550	0.2	6.1	137	102	1.71	2.7	2.1	NOT DONE	2	1	1	4
55	1	3	40	4	2	6	2	3000	4	51	35	30	2	2	2	4		2	37	1	1	1	71	2	2	2	2	2		1	1	2	37	13	2.1	16.1	87.7	2.1	5.9	141	104	1.67	2.3	2.1	NOT DONE	2	1	1	5
56	1	1	37	7	3	10	3	3200	4	50	35	23	1	2	2	4		2	36.7	2	2	1	64	2	2	2	2	2		1	1	2	6.2	8.94	3.85	14.6	113	5.1	5.6	152	103	0.67	1.72	2.67	NOT DONE	2	2	2	#NULL!
57	1	4	40	9	3	10	3	3200	4	50	34	36	2	2	2	4		1	39.7	2	1	2	45	2	2	2	1	2		1	1	2	16.4	17.1	8.55	14.3	189	15.6	4	148	111	1.47	2.01	1.59	NOT DONE	2	1	1	4
58	2	1	37	9	3	10	3	3400	4	52	35	24	2	2	2	4		1	38,7	2	2	2	43	2	2	2	2	2		1	1	2	5.5	14.2	6.1	14.2	249	5.7	2.5	143	104	0.57	2	1.77	NO GROWTH	2	2	2	#NULL!
59	2	1	37	7	3	8	3	2500	4	50	34	32	2	2	2	4		2	36.7	1	1	1	66	2	2	2	2	2		1	1	2	6.7	9.19	4.16	18	184	56.3	3.8	129	101	1.39	2.47	1.97	NOT DONE	2	2	2	#NULL!
60	1	1	38	6	2	8	3	1900	3	47	33	30	2	3	3	4		1	39	2	2	2	49	2	2	2	2	2		1	1	2	2.1	11.7	3.1	15.2	232	0.5	4.7	141	101	2.3	3.1	2.1	NO GROWTH	2	2	2	#NULL!
61	2	2	28	5	2	8	3	1200	2	38	27	17	2	2	2	1		2	37.1	2	2	1	64	2	2	2	2	2		1	1	2	13.7	4.97	2.45	12.1	304	3.4	4	158	122	1.12	2.1	2.61	NOT DONE	2	2	2	#NULL!
62	1	4	35	7	3	9	3	1250	2	44	32	38	1	2	2	1		2	37.1	2	2	1	70	2	2	2	2	2		1	1	2	33.1	3.25	1.44	6.97	167	4	5	128	99	0.97	2	1.9	NOT DONE	1	1	1	5
63	1	3	32	7	3	10	3	1500	3	45	32	32	2	2	2	2		2	37	2	2	2	46	1	2	2	2	2		1	1	2	5.8	2.71	0.638	14.5	99	3.1	6.3	142	115	0.67	1.38	1.71	NOT DONE	2	1	1	5
64	2	1	33	7	3	8	3	2000	3	43	32	33	2	2	2	4		2	36.9	2	2	1	64	2	2	2	2	2		1	1	2	3.2	8.6	3.86	15.6	48.2	0.2	5.4	139	107	1.03	2.2	2.34	NOT DONE	2	2	2	#NULL!
65	1	3	30	5	2	7	3	1500	3	43	31.5	34	2	2	2	4		2	36.7	2	2	1	81	2	2	2	2	2		1	1	2	25.9	8.47	3.33	17.2	164	6.5	6	143	105	0.84	3.35	2.05	NOT DONE	2	1	1	5
66	2	3	34	7	3	9	3	1600	3	47	34	38	1	2	2	4		2	37	2	2	1	77	2	2	2	2	2		1	1	2	14.1	17.6	5.4	16.1	341	2.1	4.8	139	102	1.47	2.11	2.01	NOT DONE	2	1	1	5
67	1	1	28	8	3	10	3	900	1	39	30	23	2	2	2	1		2	36.8	2	2	1	72	2	2	2	2	2		1	1	2	6.31	6.25	1.49	19.4	265	0.3	5.1	148	109	1.22	0.67	2.62	NOT DONE	2	2	2	#NULL!
68	1	3	30	6	2	8	3	1700	3	45	33	34	2	2	2	1		1	38	2	2	1	70	2	2	2	2	2		1	1	2	12.3	12.6	2.47	14.7	259	224.9	5.8	139	103	0.86	2.58	1.5	NO GROWTH	1	1	1	5
69	2	1	31	7	3	9	3	1600	3	43	32	21	2	1	2	3	HIV	2	37.8	2	2	1	67	2	2	2	2	2		1	1	2	2.1	7.14	3.2	12.9	123	5	5.8	143	111	0.78	2.2	1.97	NO GROWTH	2	2	2	#NULL!
70	1	1	30	8	3	10	3	1600	3	40	32	25	2	2	2	4		2	37	2	2	1	62	2	2	2	2	2		1	1	2	2.3	10.3	3.69	20.7	153	0.2	4.3	137	97	0.91	1.77	2.1	NOT DONE	2	2	2	#NULL!
71	2	1	29	6	2	8	3	1300	2	42	32	22	2	3	3	4		1	40	2	2	2	66	2	2	2	2	2		1	1	2	0.2	10.1	2.36	12.2	134	3.1	4.7	143	111	1.31	2.61	1.97	NO GROWTH	1	2	2	#NULL!
72	1	1	29	9	3	10	3	1190	2	41	32	30	2	2	2	2		2	35.9	2	2	1	64	2	2	2	2	2		1	1	2	13.2	7.57	2.61	14.5	282	2.2	5.8	159	128	1.19	2.59	2	NOT DONE	2	2	2	#NULL!
73	2	3	35	4	2	6	2	1300	2	46	33	38	2	3	3	4		1	38.7	2	2	1	67	2	2	2	2	2		1	1	2	12.9	3.25	1.44	6.97	167	5.9	4	129	99	0.71	2.57	2	NO GROWTH	2	1	1	5
74	2	1	37	6	2	8	3	2800	4	50	35	30	1	2	2	4		2	36.8	2	2	1	67	2	2	2	2	2		1	1	2	3.2	25.4	18.9	12.9	205	2.1	5.9	118	89	0.71	2.31	2.17	NOT DONE	2	2	2	#NULL!
75	2	4	37	9	3	10	3	2500	4	48.5	33.4	33	1	1	2	3	HIV	1	40.1	1	1	2	47	2	1	2	2	2		1	1	2	42.1	4.02	2.1	13.1	116	282	4.4	140	91	0.67	1.91	1.77	GRAM POSITIVE COCCI	2	1	1	4
76	2	1	33	7	3	9	3	1500	3	39	30	37	2	2	2	2		2	37	2	2	1	67	2	2	2	2	2		1	1	2	2.2	6.02	3.61	17.8	50.5	0.2	5	141	101	0.5	2.17	1.89	NOT DONE	2	2	2	#NULL!
77	2	1	33	7	3	9	3	1110	2	39	32	37	2	2	2	4		2	37.1	2	2	1	71	2	2	2	2	2		1	1	2	1.1	3.18	0.609	6.08	95.5	0.2	4.7	141	101	0.81	2.15	1.81	NOT DONE	2	2	2	#NULL!
78	1	1	37	6	2	8	3	3100	4	50	32	15	1	2	2	4		2	37	2	2	1	66	2	2	2	2	2		1	1	2	4.8	20.6	13.9	18.9	238	1.2	4.7	154	107	0.41	2.41	2	NOT DONE	1	2	2	#NULL!
79	2	1	38	7	3	9	3	3250	4	46	33	22	1	2	2	4		1	38.7	2	2	2	56	2	2	2	2	2		1	1	2	2.8	14.7	3.66	16.1	257	0.2	5.2	149	105	0.97	2.1	1.77	NO GROWTH	1	2	2	#NULL!
80	1	3	38	8	3	10	3	3200	4	52	34	33	2	2	2	4		1	38.1	2	1	2	45	2	2	2	2	2		1	1	2	2.1	7.49	2.35	11.2	208	0.8	4.4	139	89	0.87	2.2	1.87	NO GROWTH	2	2	2	#NULL!
81	2	3	37	7	3	8	3	2500	4	51	35	24	2	2	2	4		2	37	2	2	1	68	2	2	2	2	2		1	1	2	3.8	11.4	8.13	13.7	63.9	3.2	5.7	137	101	2.1	3.41	1.91	NOT DONE	2	1	1	5
82	1	3	37	8	3	10	3	3780	4	53	35	30	2	2	2	4		2	37	2	2	1	65	2	2	2	2	2		1	1	2	34.9	22.1	8.7	17.1	259	6.9	3	132	89	1.51	2.2	2.1	NOT DONE	1	1	1	4
83	2	16	37	8	3	9	3	2500	4	55	33	42	2	2	2	2		1	38.8	2	2	2	44	2	2	2	2	2		1	1	2	2.1	11.5	1.57	16.1	436	0.2	5.3	137	89	0.81	1.81	2	NO GROWTH	2	2	2	#NULL!
84	1	3	30	8	3	9	3	1700	3	45	32	34	2	2	2	4		2	36	2	2	1	77	2	2	2	2	2		1	1	2	20	13.4	4.51	16.4	174	11	5.6	144	105	1.02	2.1	1.87	NOT DONE	1	1	1	5
85	1	1	38	8	3	10	3	2900	4	51	34	26	1	2	2	1		1	38	2	2	1	65	2	2	2	2	2		1	1	2	3.4	18.1	7.2	14.1	351	2.9	4.7	145	105	1.57	2.11	1.91	NO GROWTH	2	2	2	#NULL!
86	1	1	32	8	3	10	3	2200	3	37	33	30	1	2	2	4		2	35.9	2	2	1	66	2	2	2	2	2		1	1	2	6.7	16.7	7.77	15.7	49.8	0.2	4.7	148	105	1.01	2.31	1.99	NOT DONE	2	2	2	#NULL!
87	1	2	34	6	2	8	3	1800	3	41	33.5	27	1	2	2	1		2	36	2	2	1	64	2	2	2	2	2		1	1	2	2.1	17.3	15.5	11.8	301	0.2	5.3	126	105	1.05	2.4	2.01	NOT DONE	2	2	2	#NULL!
88	2	3	38	7	3	9	3	3000	4	46	33	37	2	2	2	4		2	37	2	2	1	67	2	2	2	2	2		1	1	2	44.8	23.9	8.42	11.6	185	14.2	4.9	148	111	0.85	2.27	2.01	NOT DONE	1	1	1	5
89	2	3	32	6	2	9	3	1500	3	40	30	37	2	2	2	4		2	37	2	2	1	67	2	2	2	2	2		1	1	2	12.7	9.16	6.09	9.23	252	2.7	4.5	142	102	1.47	2.01	1.71	NOT DONE	2	1	1	4
90	1	2	28	7	3	10	3	1000	2	34	28	25	1	2	2	2		2	36.9	2	2	1	71	2	2	2	2	2		1	1	2	14.9	17.06	7.6	14.6	206	2.1	4.7	149	109	0.71	1.89	1.77	NOT DONE	2	2	2	#NULL!
91	2	2	38	9	3	10	3	3000	4	52	35	22	2	2	2	4		1	38.5	2	2	2	50	2	2	2	2	2		1	1	2	12.1	15.3	10.5	15.8	202	0.9	4.1	148	100	0.95	2.41	2.1	NO GROWTH	1	2	2	#NULL!
92	1	19	37	8	3	10	3	2700	4	50	32	25	1	2	2	4		1	38.9	2	2	2	48	2	2	2	2	2		1	1	2	1.1	9.73	2.46	13	145	14.1	5.8	136	103	0.93	1.94	2.02	NO GROWTH	2	2	2	#NULL!
93	2	1	33	7	3	9	3	1900	3	44	32	20	2	2	2	4		2	37.2	2	2	1	65	2	2	2	2	2		1	1	2	2.4	15.2	8.37	11.9	300	1.2	4.9	148	101	1.91	2.51	2.01	NOT DONE	2	2	2	#NULL!
94	2	6	37	2	1	5	2	2100	3	50	32	37	2	2	2	4		1	38.7	2	2	2	52	2	2	2	2	2		1	1	2	9.3	9.73	3.26	15.2	103	1	5.8	150	115	1.15	3.01	2.19	NO GROWTH	2	2	2	#NULL!
95	2	1	37	7	3	9	3	2700	4	47	35	27	2	2	2	4		1	39	2	1	1	64	2	2	2	2	2		1	1	2	3.8	11.9	8.31	16.3	219	1.2	5	142	102	0.97	2.11	1.87	NO GROWTH	2	2	2	#NULL!
96	2	4	30	7	3	9	3	1000	2	29	27	33	2	2	2	2		1	39	2	2	1	71	2	2	2	2	2		1	1	2	39.2	7.96	1.27	16.3	167	4.1	5.2	140	104	0.71	1.71	2.01	GRAM POSITIVE COCCI	2	1	1	4
97	2	1	34	7	3	9	3	2400	3	46	31.5	30	2	2	2	4		2	37	2	2	1	65	2	2	2	2	2		1	1	2	5.6	12.4	8.32	14.1	172	1.9	5.9	149	108	1	2.5	1.71	NO7 DONE	2	2	2	#NULL!
98	2	1	26	3	1	6	2	850	1	38	28	30	2	2	2	2		2	37	2	2	1	82	2	2	2	2	2		1	1	2	4.1	3.67	0.529	18.2	174	0.2	4.5	145	115	0.87	2.47	1.8	N0T DONE	2	2	2	#NULL!
99	2	8	37	8	3	10	3	2600	4	50	34	32	1	2	2	4		2	37.2	2	2	1	67	2	2	2	2	2	BLUISH COLORATION	1	1	2	22.1	11.4	3.94	15.6	61.9	2.1	3.9	145	102	1.05	2.11	1.87	NOT DONE	2	1	1	5
100	2	6	38	7	3	10	3	3500	4	50	35.8	25	1	2	2	4		1	38.1	2	2	2	44	2	2	2	2	2		1	1	2	5.58	12.7	3.89	19.7	215	1.7	4.2	137	102	0.78	1.97	1.51	NO GROWTH	1	1	1	5
101	1	1	32	7	3	8	3	1600	3	44	30	36	2	2	2	1		2	37	2	2	1	72	2	2	2	2	2		1	1	2	1.8	10.1	6.02	16.4	25	0.2	5.9	140	106	0.91	2.1	1.79	NOT DONE	2	2	2	#NULL!
102	1	4	37	8	3	10	3	2500	4	49	34	24	2	2	2	4		2	36.8	2	2	1	70	2	2	2	2	2	BLUISH COLORATION	1	1	2	7.3	24.2	14.9	14.3	427	5	5.8	136	105	1	1.58	2.46	NOT DONE	2	1	1	4
103	1	1	37	6	2	8	3	3000	4	51	34	30	2	2	2	4		2	37	1	1	1	64	2	2	2	2	2		1	1	2	10.3	6.12	4.54	18	39	18.1	5.3	136	104	1.05	2.87	1.99	NOT DONE	2	2	2	#NULL!
104	1	1	37	8	3	10	3	870	1	39	28	30	2	1	2	3	HIV	2	37.1	2	2	1	70	2	2	2	2	2		1	1	2	2.2	6.54	1.86	18.2	194.4	0.2	5.2	136	104	1.01	2.47	1.87	NOT DONE	2	2	2	#NULL!
105	2	5	37	5	2	7	3	2500	4	45	36	38	2	1	2	3	HIV	2	36.7	2	2	1	68	2	2	2	2	2		1	1	2	12.1	8.41	2.1	16.2	245	2.1	4.7	147	107	0.77	2.91	2.32	NOT DONE	2	1	1	4
106	1	4	39	8	3	10	3	4000	4	52	35	31	2	2	2	4		1	39.5	2	1	1	62	2	2	2	1	2		1	1	2	70.8	7.95	2.91	14.8	31.7	22	6.6	109	75	0.95	2.74	1.78	GRAM POSITIVE COCCI	2	1	1	5
107	1	1	39	6	2	6	2	3050	4	52	35	31	2	2	2	4		2	37	1	1	1	82	2	2	2	2	2		1	1	2	4.9	17	10	15	199	1.9	5.2	142	101	1.09	2.74	2.33	NOT DONE	2	2	2	#NULL!
108	2	1	28	7	3	8	3	1000	2	42	29	28	1	2	2	4		2	37	2	2	1	66	2	2	2	2	2	ABDOMINAL WALL DEFECT	1	1	2	12.2	11.7	7.84	18.2	111	1.2	5.7	136	103	1.2	2.9	2.66	NOT DONE	2	2	2	#NULL!
109	1	1	30	7	3	9	3	1600	3	43	29	27	2	2	2	4		2	36.7	2	2	1	72	2	2	2	2	2		1	1	2	2.2	14.7	6.1	13.9	237	3.7	4.9	139	91	0.91	2.11	1.71	NOT DONE	2	2	2	#NULL!
110	1	1	38	7	3	8	3	3400	4	52	36.5	28	2	2	2	4		2	37	2	2	1	67	2	2	2	2	2		1	1	2	2.7	17.1	2.9	16.2	247	2.2	4.9	147	107	1.47	2.51	2.01	NOT DONE	2	2	2	#NULL!
111	1	22	37	8	3	10	3	2900	4	44	32	35	2	2	2	4		1	40.2	2	1	2	45	2	2	2	2	2		1	1	2	12.1	3.87	2.41	8.22	30.5	240.9	4.9	148	105	1.16	2.57	2.31	GRAM NEGATIVE RODS	2	1	1	5
112	1	1	37	8	3	10	3	2700	4	50	37	25	2	2	2	4		2	37	2	2	1	65	2	2	2	2	2		1	1	2	1.8	15.8	9.85	16.2	184	1.3	4.2	139	107	0.76	1.92	2.19	NOT DONE	2	2	2	#NULL!
113	1	1	32	5	2	7	3	1000	2	44	31	29	1	2	2	4		2	37.2	2	2	1	67	2	2	2	2	2		1	1	2	2.7	11	2.86	13.9	95.5	1.1	4.1	142	97	1.47	2.41	2	NOT DONE	2	2	2	#NULL!
114	1	1	36	7	3	10	3	2400	3	46	32	23	1	1	2	3	HIV	1	38.9	2	2	2	54	2	2	2	2	2		1	1	2	2.1	9.8	5.19	12.8	228	0.4	5.8	138	106	1.75	2.37	1.71	NO GROWTH	2	2	2	#NULL!
115	2	7	40	8	3	10	3	2800	4	50	34	25	1	2	2	4		1	39.3	2	1	2	50	2	2	1	2	2		1	1	2	44.6	39.7	27.7	5.79	134	61.6	5.2	127	97	0.92	1.87	1.57	NO GROWTH	2	1	1	5
116	2	13	40	8	3	10	3	2900	4	48	33	24	2	2	2	4		2	37.2	2	2	2	56	1	2	2	2	2	NOT GAINING WEIGHT	1	1	2	4	14.2	4.1	14.5	155	5.1	5	139	101	1.81	1.81	2.26	NOT DONE	2	2	2	#NULL!
117	1	1	38	8	3	9	3	3250	4	46	34	35	2	2	2	2		1	40.1	2	2	2	44	2	2	2	2	2		1	1	2	2.2	14.9	4.02	16.7	357	2.9	4.8	147	101	1.01	2.11	2.01	NO GROWTH	2	2	2	#NULL!
118	2	10	37	9	3	9	3	2600	4	47	34	18	1	2	2	4		2	37	2	2	2	54	1	2	2	2	2		1	1	2	27.2	23.1	3.98	14.4	392	16.2	5.9	159	109	0.86	2.1	1.87	NOT DONE	2	1	1	5
119	1	3	32	4	2	6	2	1050	2	45	29	30	2	2	2	4		2	37.3	2	2	1	67	2	2	2	2	2		1	1	2	37.2	9.27	1.87	15.1	256	4.7	4.5	145	110	0.92	2.17	2.15	NOT DONE	2	1	1	5
120	2	4	31	5	2	7	3	1500	3	44	30	23	1	2	2	2		1	38.8	2	2	1	67	2	1	2	2	2		1	1	2	24	18.1	1.56	13.2	57.4	7.3	5.5	145	107	1.31	2.14	1.63	GRAM POSITIVE COCCI	2	1	1	5
121	1	1	38	6	2	6	2	3700	4	49	33	23	2	2	2	4		2	37.1	2	2	1	70	2	2	2	2	2		1	1	2	2.2	10.6	7.94	14.4	937	2.1	5.1	128	101	0.87	2.1	1.87	NOT DONE	2	2	2	#NULL!
122	1	1	37	8	3	9	3	2500	4	48	32	37	2	2	2	4		2	37	2	2	2	44	2	2	2	2	2		1	1	2	2.1	9.98	5.64	16.1	229	2.1	4.6	140	102	0.91	2.3	2.5	NOT DONE	2	2	2	#NULL!
123	1	1	36	7	3	8	3	2700	4	47	32	37	2	2	2	4		2	37.1	2	2	1	72	2	2	2	2	2		1	1	2	4.1	16.1	2.1	15.5	54	2.1	5.6	140	112	1.47	2.01	1.77	NOT DONE	2	2	2	#NULL!
124	1	1	40	6	2	8	3	2100	3	42	34	19	1	2	2	4		2	37	2	2	1	70	2	2	2	2	2		1	1	2	2.1	16.1	5.1	16.1	221	2.1	5.1	147	97	0.67	2.51	2.01	NOT DONE	1	2	2	#NULL!
125	2	3	40	4	2	6	2	2600	4	48	34	19	1	2	2	4		2	36.7	2	2	1	67	2	2	2	2	2		1	1	2	7.5	16.1	4.3	14.9	222	2.7	5.8	143	107	0.79	2.14	1.86	NOT DONE	2	1	1	5
126	1	1	39	7	3	9	3	2700	4	48	33	37	2	2	2	4		2	37	2	2	1	77	2	2	2	2	2		1	1	2	2.7	17.6	4.1	17.1	341	2.2	4.7	137	102	1.02	2.41	2.01	NOT DONE	2	2	2	#NULL!
127	2	1	40	4	2	6	2	2950	4	50	32	19	1	2	2	4		2	36.7	2	2	1	68	2	2	2	2	2		1	1	2	3.2	10.5	6.38	15.7	155	5.7	4.4	134	100	0.69	1.98	2.1	NOT DONE	1	2	2	#NULL!
128	1	1	40	7	3	9	3	3500	4	52	36	33	2	2	2	4		2	37	2	2	1	65	2	2	2	2	2		1	1	2	3.9	14.9	7.04	15.2	219	3.5	4.5	140	109	0.71	1.89	1.99	NOT DONE	2	2	2	#NULL!
129	2	1	37	8	3	9	3	2500	4	47	33	23	1	2	2	4		1	38	2	2	2	54	2	2	2	2	2		1	1	2	6.9	13.9	7.53	17.1	523	2.1	4.5	127	98	0.67	2.1	1.99	NOT DONE	2	2	2	#NULL!
130	2	3	31	7	3	9	3	1800	3	43	30	21	2	2	2	4		2	37	2	2	1	65	2	2	2	2	2		1	1	2	2.1	7.61	3.74	16.4	102	2.6	5.2	144	104	0.93	2.59	1.65	NOT DONE	2	1	1	4
131	1	2	40	5	2	6	2	4800	4	50	35	30	2	2	2	4		2	36.7	1	1	1	66	2	2	2	2	2		1	1	2	6.9	14.3	10.5	15.4	72.1	9.1	3.9	139	101	0.8	2.13	1.55	NOT DONE	2	2	2	#NULL!
132	2	2	38	6	2	8	3	2600	4	45	35	25	2	2	2	4		1	38.7	2	1	1	66	2	1	2	1	2	BLUISH COLORATION	1	1	2	4.9	18	4.89	13.1	197	4	5	105	92	0.71	2.11	1.47	NOT DONE	2	2	2	#NULL!
133	1	1	37	6	2	8	3	3100	4	49	35	32	2	2	2	4		2	37.2	2	2	1	64	1	2	2	2	2		1	1	2	3.5	13.5	9.55	16.7	151	2.9	4.4	134	98	0.76	1.64	1.77	NOT DONE	2	2	2	#NULL!
134	1	1	33	7	3	9	3	1300	2	44	29	29	2	3	3	4		2	37	2	2	1	67	2	2	2	2	2		1	1	2	6.2	21.2	8.7	14.1	444	2.2	5.1	131	101	0.71	2.1	1.71	NOT DONE	2	2	2	#NULL!
135	1	3	37	5	2	6	2	3000	4	48	33	21	2	2	2	4		2	36.4	2	2	1	65	2	2	2	2	2		1	1	2	10.9	14.6	11	17	262	69.3	4.7	133	93	0.89	1.43	1.85	NOT DONE	2	1	1	5
136	1	4	37	2	1	5	2	2700	4	47	33	29	1	2	2	4		2	37.2	1	2	1	71	2	2	2	2	2		1	1	2	16.4	6.49	4.51	14.9	103	10.2	3.8	152	114	0.82	#NULL!	1.52	NOT DONE	2	2	2	#NULL!
137	1	13	37	8	3	10	3	2500	4	48	34	22	2	3	3	4		1	40.1	2	2	2	39	2	2	2	2	2		1	1	2	37.5	42.4	10	9.3	87.4	75.4	3.5	130	101	1.04	1.16	1.85	NO GROWTH	2	1	1	5
138	2	10	40	8	3	10	3	3600	4	52	34	27	1	2	2	4		1	40	2	1	2	44	1	2	2	2	2		1	1	2	11.2	3.42	2.22	16.3	236	163	4.6	146	101	1.01	2.17	1.77	GRAM POSITIVE	2	2	2	#NULL!
139	1	1	31	7	3	9	3	1000	2	46	32	22	1	2	2	4		2	36	2	2	1	68	2	2	2	2	2		1	1	2	2.1	12.8	4.2	16.7	421	0.7	4.1	132	89	1.31	1.91	1.71	NOT DONE	2	2	2	#NULL!
140	2	5	38	8	3	9	3	3500	4	50	33	33	1	2	2	4		1	39	2	2	2	54	2	2	1	2	2		1	1	2	4.1	6.83	2.28	12.4	273	0.2	5.7	136	97	1.36	2.01	1.97	NO GROWTH	2	2	2	#NULL!
141	1	1	37	4	2	6	2	3000	4	49	33	38	1	2	2	4		1	38.9	2	1	2	50	2	2	2	2	2		1	1	2	4.6	9	4.07	13.7	185	3	5	138	101	0.87	1.36	1.71	NO GROWTH	1	2	2	#NULL!
142	1	1	40	7	3	10	3	4400	4	53	35.5	30	2	2	2	4		2	36.7	2	2	1	64	2	2	2	2	2	BLUISH COLORATION	1	1	2	2.9	14.9	2.4	16.1	276	0.2	4.7	141	96	0.91	2.37	2.1	NOT DONE	1	2	2	#NULL!
143	1	3	40	2	1	4	2	2800	4	48	32	20	1	2	2	2		2	37	2	2	1	82	2	2	2	2	2		1	1	2	3	18.1	6.2	14	436	2	3.2	126	87	1.37	1.91	1.57	NOT DONE	2	1	1	5
144	2	2	35	8	3	10	3	2300	3	45	32	27	1	2	2	2		2	36.7	2	2	1	66	2	2	2	2	2		1	1	2	6.4	12	7.84	16.9	146	7	5.2	150	110	1.2	2.37	1.97	NO GROWTH	2	2	2	#NULL!
145	1	4	37	4	2	6	2	2500	4	48	34	32	2	2	2	4		2	37.1	2	2	1	70	2	1	2	2	2		1	1	2	32.8	20.1	7.26	14	187	19	5.5	137	96	1.01	2.36	2.26	NOT DONE	1	1	1	5
146	1	3	38	7	3	8	3	4880	4	52	36	37	2	2	2	4		1	38.5	2	2	2	45	2	2	2	2	2		1	1	2	4.2	17.2	8.55	16.5	58.9	0.8	5.3	130	77	0.78	2.54	1.66	NO GROWTH	2	1	1	5
147	2	1	39	7	3	10	3	3800	4	50	35	38	2	2	2	4		2	36.7	2	2	1	64	2	2	2	2	2		1	1	2	2.1	17.6	4.7	14.2	249	0.7	5.3	114	109	0.67	1.49	1.37	NOT DONE	2	2	2	#NULL!
148	2	4	34	2	1	5	2	1900	3	45	31	22	1	2	2	4		1	38.7	1	1	1	65	2	2	2	2	2		1	1	2	12.1	20.7	6.9	15.7	327	2.1	4.3	139	87	0.87	1.77	1.52	STAPH SP	2	1	1	5
149	1	4	38	7	3	8	3	2800	4	48	33	32	2	2	2	4		2	37	2	2	1	66	2	2	2	2	2		1	1	2	24.6	25.3	14.9	14	209	56.1	5.9	136	97	1.32	2.67	1.61	NOT DONE	1	1	1	5
150	1	6	36	8	3	10	3	3500	4	48	34	32	2	2	2	4		2	37	2	2	2	56	1	2	2	2	2		1	1	2	25.1	7.62	3.39	14.9	576	21	4	137	76	0.99	1.96	2.42	NOT DONE	2	2	2	#NULL!
151	2	3	38	4	2	6	2	3500	4	52	34	26	2	2	2	4		2	36.7	1	1	1	65	1	1	2	2	2		1	1	2	20.4	22.1	6.2	14.2	284	17.2	4.5	111	91	0.97	2.01	1.91	NOT DONE	2	1	1	5
152	2	4	39	2	1	2	1	3400	4	48	33.5	26	2	2	2	4		2	36.6	1	1	1	72	2	2	2	2	2		1	1	2	26.4	14.7	11	14.1	65.5	40.6	4.2	147	88	0.91	2.01	1.48	NOT DONE	2	1	1	5
153	1	4	39	4	2	6	2	2400	3	50	34	35	2	2	2	4		2	36.6	1	2	1	77	2	2	2	2	2		1	1	2	27.7	5.47	2.72	16.2	42.9	0.7	4.2	142	109	0.8	1.38	2.31	NOT DONE	2	1	1	5
154	1	2	40	5	2	7	3	3500	4	49	33.5	23	1	2	2	4		2	36.8	1	2	1	67	2	2	2	2	2		1	1	2	6.9	19.7	13.6	13.8	513	78.4	3.8	152	112	1.01	1.53	1.96	NOT DONE	2	2	2	#NULL!
155	1	1	39	8	3	10	3	3800	4	52	34	23	2	2	2	1		1	39.2	2	2	1	66	2	2	2	2	2		1	1	2	0.9	8.3	6.34	4.05	163	44.7	4.8	137	97	0.61	1.72	1.91	NO GROWTH	2	2	2	#NULL!
156	1	3	38	4	2	6	2	2600	4	48	33.5	16	1	2	2	4		1	39.2	2	2	1	64	2	2	2	2	2		1	1	2	16	8.17	5.31	16.4	163	385.7	4.5	127	77	0.81	1.59	1.71	NOT DONE	2	1	1	5
157	1	1	38	4	2	4	2	3300	4	48	33.5	29	2	2	2	4		2	36.2	2	2	1	65	2	2	2	2	2		1	1	2	12.3	19.7	11.4	16.6	121	14.6	3.3	142	100	0.83	1.4	1.72	NOT DONE	2	2	2	#NULL!
158	1	23	38	8	3	9	3	2500	4	47	33	27	2	2	2	4		2	36.4	2	1	2	44	1	2	2	2	2		1	1	2	2.1	4.86	1.97	16.87	101	7.1	4.3	144	102	0.71	1.39	1.77	NOT DONE	2	2	2	#NULL!
159	1	8	40	8	3	10	3	3900	4	52	35	29	2	2	2	4		1	39.6	1	1	2	47	2	2	2	2	2		2	2	1	19.4	18.4	9.29	10.8	79.5	2.8	4	125	97	0.71	1.88	1.52	NO GROWTH	2	1	1	5
160	1	1	40	3	1	6	2	2600	4	49	33.8	21	1	2	2	4		2	36.7	2	2	1	66	2	2	2	2	2		1	1	2	7.4	17.5	8.36	12.4	246	2.1	5	130	90	1.06	2.31	0.64	NOT DONE	2	2	2	#NULL!
161	1	1	40	2	1	4	2	2700	4	47	33	27	2	1	2	1	HIV	2	36.7	2	2	1	64	2	2	2	2	2		1	1	2	8.8	16.8	8.28	14.7	156	7	4.7	143	88	0.78	2.32	2.18	NOT DONE	2	2	2	#NULL!
162	2	2	40	4	2	4	2	2700	4	47	34	20	1	2	2	4		2	36.2	2	2	1	77	2	2	2	2	2		1	1	2	4.7	15.6	9.29	14.8	195	8.4	5.3	144	108	0.77	2.01	2.41	NOT DONE	2	2	2	#NULL!
163	1	2	38	6	2	8	3	2900	4	53	35	29	2	1	2	3	HIV	2	36.8	2	2	1	66	2	2	2	2	2		2	2	1	3.1	11.8	3.17	17.1	186	0.77	4	132	89	0.73	1.42	1.4	NOT DONE	2	1	1	4
164	1	3	38	7	3	10	3	2700	4	48.5	34	28	2	2	2	4		2	37	2	2	1	66	2	2	2	2	2		1	1	2	20.1	31	24.4	16.2	67.7	12	5.5	130	93	0.78	1.91	1.73	NOT DONE	2	1	1	4
165	2	1	38	4	2	6	2	5300	4	50	34.5	35	2	2	2	4		2	36.4	2	2	1	62	2	2	2	2	2		1	1	2	9.9	12.2	7.56	13.9	291	0.8	4	138	107	0.87	2.23	22.34	NOT DONE	1	2	2	#NULL!
166	2	3	37	9	3	10	3	2500	4	48	33.5	25	1	2	2	4		1	38.9	2	2	2	44	1	2	2	2	2		1	1	2	9.1	5.77	1.82	15.6	236	2.1	4	147	120	0.77	1.71	1.88	NO GROWTH	2	2	2	#NULL!
167	1	4	38	9	3	10	3	2500	4	48	34	21	1	2	2	2		1	39.5	2	1	2	47	1	2	2	2	2		1	1	2	10.8	12.1	6.4	16.1	102	11.2	4.9	144	106	0.76	1.87	1.77	NO GROWTH	1	1	1	5
168	1	2	33	6	2	8	3	1400	2	44	30	25	2	2	2	4		1	38.1	2	1	2	46	2	2	2	2	1		1	1	2	2.2	7.25	1.94	13.5	268	5.1	5.5	141	111	0.97	1.77	1.49	NO GROWTH	2	2	2	#NULL!
169	2	17	38	9	3	10	3	3400	4	52	33.5	23	1	2	2	2		1	38	2	1	1	65	1	1	2	2	2		1	1	2	3.6	10.9	5.32	12.5	82.1	32.7	4.1	145	112	0.67	1.97	1.32	NO GROWWTH	2	2	2	#NULL!
170	1	1	37	6	2	7	3	2600	4	48	34	17	1	2	2	4		2	36.2	2	2	1	67	2	2	2	2	2		1	1	2	1.7	11.7	6.1	15.4	121	6.5	4.9	147	98	0.71	1.65	1.55	NOT DONE	2	2	2	#NULL!
171	1	3	38	8	3	9	3	2900	4	51	34.5	32	2	2	2	4		1	38.8	2	1	2	47	1	1	2	2	2		1	1	2	9.9	17.5	10.5	17.9	114	1.5	4.1	118	90	0.97	1.67	1.32	NO GROWTH2	2	2	2	#NULL!
172	1	10	38	9	3	10	3	3500	4	52	35	24	1	2	2	4		1	38.7	2	1	2	49	2	2	1	1	2		1	1	2	7	18	8.3	5.96	337	0.9	5.7	141	110	1.1	2.31	1.97	NO GROWTH	2	2	2	#NULL!
173	1	3	39	4	2	6	2	3400	4	50	34.6	24	1	2	2	2		2	37.2	1	1	1	70	2	2	2	2	2		1	1	2	0.7	13.5	5.97	13.7	135	7.1	3.8	139	102	0.49	1.56	1.47	NOT DONE	2	1	1	5
174	2	9	38	9	3	10	3	2900	4	49	34	24	1	1	2	3	HIV	2	36.2	2	2	2	44	1	2	2	2	2		1	1	2	5.1	12.4	6.52	16.2	222	36.3	5.3	160	120	0.91	1.81	1.31	NOT DONE	2	1	1	5
175	1	3	40	8	3	10	3	3200	4	50	34	32	2	2	2	4		1	38.7	2	1	2	49	2	2	1	2	2		1	1	2	10.5	13.9	8.49	15.1	115	57.9	4.2	148	97	0.91	1.987	1.31	NO GROWTH	1	1	1	5
176	2	9	40	6	2	8	3	4000	4	53	35	33	2	2	2	4		2	36.7	2	1	2	49	1	2	2	2	2		1	1	2	44.6	17.1	8.1	12.1	91	36.4	3.4	163	126	0.96	1.57	1.62	NOT DONE	2	1	1	5
177	2	1	40	7	3	10	3	3100	4	49	33	30	2	2	2	4		1	39.2	2	2	2	44	2	2	2	2	2		1	1	2	7.8	18.1	6.7	12.3	142	19.8	5.6	148	111	0.9	1.71	1.42	STAPH SP	2	2	2	#NULL!
178	1	4	40	8	3	10	3	3900	4	53	35	29	1	2	2	4		1	38	1	1	2	48	2	2	2	2	2		1	1	2	19.2	13.1	2.59	9.53	357	2.8	4	125	97	1.21	2.31	1.91	NO GROWTH	2	1	1	5
179	1	21	39	8	3	10	3	3500	4	48	34	41	2	2	2	4		1	40.1	2	2	2	52	2	1	2	2	2		1	1	2	6.1	17.1	7.46	10.2	305	5.1	4.7	141	97	0.87	1.47	1.31	NO GROWTH	2	2	2	#NULL!
180	2	2	38	8	3	10	3	2500	4	47	34	29	2	2	2	4		1	38.7	1	2	2	45	2	2	2	2	2		1	1	2	5.1	8.1	2.2	17.1	135	4.2	4.4	135.1	107	0.67	1.41	1.41	NO GROWTH	2	2	2	#NULL!
181	2	2	35	9	3	10	3	3000	4	51	34.5	26	1	2	2	4		2	36.8	2	1	2	47	1	2	2	2	2		1	1	2	6.1	5.53	0.608	17.4	110	2.4	5.1	147	81	0.97	1.22	1.12	NO GROWTH	2	2	2	#NULL!
182	2	4	37	6	2	8	3	2800	4	48	34	20	1	2	2	4		2	37.1	1	1	1	65	2	2	2	2	2		1	1	2	10.1	12.1	8.71	16.2	78	4.4	5.2	141	97	0.87	1.71	1.51	NOT DONE	2	1	1	5
183	1	3	37	9	3	10	3	2300	3	49	34	34	2	2	2	4		2	37.8	2	1	2	47	1	2	2	2	2	EXCESSIVE SALIVATION/SECRETION	1	1	2	3.4	10.9	6.44	14.2	162	4.1	4.2	135	102	0.71	1.31	1.47	NOT DONE	2	1	1	5
184	1	1	38	6	2	8	3	3100	4	50	34	19	1	2	2	4		2	37	2	2	1	62	2	2	2	2	2		1	1	2	4.2	9.31	5.62	15.9	145	3.2	4.9	142	87	0.77	1.87	1.32	NOT DONE	2	2	2	#NULL!
185	2	15	38	8	3	10	3	1900	3	47	34	32	1	3	3	4		1	39.5	2	1	2	50	1	2	2	2	2		1	1	2	33.7	13.6	6.81	10.7	191	94	4.3	143	96	0.88	1.71	1.31	NO GROWTH	1	1	1	5
186	1	10	36	4	2	6	2	1900	3	48	33	36	2	2	2	4		1	38.7	1	1	2	44	2	2	2	2	2		1	1	2	1.1	11.6	3.26	16	27.8	0.4	4.2	121	87	0.67	1.41	1.32	NO GROWTH	2	2	2	#NULL!
187	1	1	35	7	3	9	3	2400	3	49	34	35	2	2	2	4		1	39.6	2	2	2	49	2	2	2	2	2		1	1	2	2.1	14.1	6.1	17.2	142	4.1	5.6	136	81	0.91	1.77	1.59	NO GROWTH	2	1	1	5
188	2	2	36	7	3	9	3	2300	3	47	34	36	1	1	2	3	HIV	1	39.2	2	2	1	64	2	2	2	2	2		1	1	2	10.1	14	7.58	14.5	56.1	0.3	4.4	144	112	0.9	1.71	1.31	NO GROWTH	2	2	2	#NULL!
189	1	16	35	9	3	10	3	1800	3	46.5	34	22	1	2	2	4		2	37.2	2	2	2	47	1	1	2	2	2		1	1	2	6	19.5	3.12	8.89	107	89.8	3.4	136	99	0.88	1.71	1.32	NO GROWTH	1	1	1	5
190	1	15	38	6	2	7	3	2500	4	49	33.5	32	1	3	3	4		2	36.1	2	2	2	46	1	1	2	2	2		1	1	2	22.2	6.41	3.71	5.65	343	2.1	4.6	139	103	1.1	1.89	1.32	NOT DONE	1	1	1	5
191	1	7	40	8	3	9	3	3400	4	51	35	35	2	2	2	4		1	39.5	2	2	1	70	2	2	2	2	2		1	1	2	7.6	8.4	5.8	15.6	213	132.9	4.3	143	106	0.67	1.57	1.32	NO GROWTH	2	2	2	#NULL!
192	1	1	36	6	2	10	3	1800	3	47	33	26	1	3	3	4		1	38.5	2	2	2	52	2	2	2	2	2		1	1	2	13.1	4.2	1.6	17.2	41.4	7.2	4.2	150	118	1.32	1.96	1.71	NO GROWTH	2	2	2	#NULL!
193	2	1	34	6	2	7	3	1500	3	47.5	34	38	2	2	2	4		1	39.3	2	2	2	43	2	2	2	2	2		1	1	2	5.2	8.1	4.4	16.1	142	44.1	4.5	125	94	0.99	1.87	1.55	NO GROWTH	2	2	2	#NULL!
194	2	21	40	9	3	9	3	3900	4	52	35	32	2	2	2	4		1	39.2	2	2	2	44	2	2	2	2	2		1	1	2	12.1	6.64	3.99	14.3	111	14.1	4.3	141	112	0.72	1.41	1.32	NO GROWTH	2	2	2	#NULL!
195	2	16	38	4	2	6	2	3000	4	50	34.5	29	2	1	2	3	HIV	2	36.4	2	2	1	66	2	2	2	2	2		1	1	2	4.1	6.64	2.24	11.9	373	4.6	3.2	141	108	0.88	191	1.57	NOT DONE	1	1	1	5
196	1	1	40	6	2	8	3	3800	4	49	34	21	1	1	1	4		2	36.9	2	2	1	68	2	2	2	2	2		1	1	2	12.1	32.7	27.9	5.66	65.1	2.2	4.1	146	97	1.1	1.67	1.41	NOT DONE	2	2	2	#NULL!
197	1	3	36	7	3	10	3	2000	3	46	33.5	18	1	2	2	4		2	36.2	2	2	2	48	2	2	2	2	2		2	2	1	68.56	7.91	4.53	15.3	670	270.9	4.7	117	102	0.87	1.37	1.22	NO GROWTH	1	1	1	5
198	2	9	37	8	3	9	3	3000	4	52	37	40	2	2	2	4		1	39.6	1	1	2	49	2	2	1	2	2		1	1	2	12.1	8.2	4.22	8.84	209	1.1	4.4	134	109	0.67	1.41	1.31	NO GROWTH	1	2	2	#NULL!
199	1	12	37	9	3	9	3	2800	4	49	33.5	29	1	2	2	4		2	36	2	2	2	47	2	2	2	2	2	COUGH	1	1	2	6.2	7.73	3.2	16.5	230	7.1	4.4	139	97	1.21	1.72	1.57	NOT DONE	1	2	2	#NULL!
200	1	4	38	6	2	8	3	3500	4	52	35	24	1	2	2	4		2	37.2	1	1	1	67	2	2	2	2	2		1	1	2	7.1	12.1	6.7	16.1	230	1.7	4.7	142	92	0.71	1.35	1.27	NOT DONE	2	1	1	5
201	1	11	37	8	3	9	3	2900	4	48	35	27	2	2	2	4		1	40.1	2	2	2	49	2	2	2	2	2		1	1	2	14.1	22.1	11.9	17.8	345	4.2	5	149	100	0.59	1.71	1.42	NO GROWTH	2	1	1	5
202	1	4	38	8	3	10	3	3200	4	48	34	29	2	2	2	4		1	38.9	2	1	2	45	2	2	2	2	2		1	1	2	6.1	20.4	13.9	17.9	165	4.7	4.4	100	98	0.98	1.42	1.31	NO GROWTH	2	2	2	#NULL!
203	1	6	37	8	3	10	3	2700	4	47.9	34.5	39	2	1	2	3	HIV	1	38.7	2	1	2	42	1	2	2	2	2		1	1	2	26.4	22.1	12.1	16.1	340	32.1	4.5	155	100	0.84	2.4	2.39	NO GROWTH	1	1	1	5
204	1	8	40	8	3	9	3	4200	4	50	35	25	2	2	2	4		2	37	2	2	2	42	2	2	2	2	2	COUGH	1	1	2	12.1	17.6	10.1	13.7	247	22.1	3.7	142	102	0.87	2.37	1.77	NOT DONE	2	2	2	#NULL!
205	2	21	39	8	3	10	3	3600	4	52	35	27	2	2	2	4		1	40.1	2	2	2	47	2	2	2	2	2		2	2	1	36.5	9.57	6.5	11.7	130	110	4.6	149	103	1.12	1.97	1.87	GRAM POSITIVE COCCI	1	1	1	4
206	1	1	40	6	2	8	3	4000	4	50	34	24	2	2	2	4		2	36.7	1	1	1	64	2	2	2	2	2		1	1	2	7.3	15.7	10.5	15.6	113	8.3	4.2	117	89	0.71	1.57	2.01	NOT DONE	2	2	2	#NULL!
207	2	15	34	8	3	10	3	2100	3	47	33	32	2	2	2	4		2	36.9	2	2	1	62	1	2	2	2	2		1	1	2	17.6	8.85	1.27	16.6	35.5	2.9	5.7	145	122	0.97	2.71	1.96	NO GROWTH	1	1	1	5
208	2	13	37	8	3	10	3	2500	4	47.5	34	33	1	2	2	4		1	39.7	1	1	2	46	2	2	2	2	2		1	1	2	12.1	9.23	6.97	12.1	43.3	0.2	5.5	150	136	0.71	1.72	1.41	NO GROWTH	1	2	2	#NULL!
209	1	9	37	8	3	9	3	3000	4	48	34	39	2	2	2	4		1	40.1	1	1	2	44	2	2	2	2	2		1	1	2	21.7	6.67	2.88	14.1	217	95.4	5.9	139	112	0.91	1.47	1.52	NO GROWTH	1	2	2	#NULL!
210	1	2	37	6	2	8	3	3000	4	48.5	34	19	1	2	2	4		2	36.7	2	2	2	52	2	2	1	2	2		1	1	2	14.7	22.3	16.8	13.6	283	10.5	5.5	144	110	0.9	1.51	1.37	NO GROWTH	2	2	2	#NULL!
211	2	10	37	8	3	9	3	3000	4	49	35	27	1	2	2	4		1	39.5	2	2	2	50	2	2	2	2	2		1	1	2	2.7	11.9	2.81	16.8	328	20.2	4.9	142	109	0.71	1.77	1.37	NO GROWTH	2	2	2	#NULL!
212	1	3	40	8	3	10	3	4000	4	52	35.5	27	2	2	2	4		2	37.2	2	2	2	49	2	2	2	2	1		1	1	2	12.1	15.4	5.59	8.97	461	4.9	5.2	137	102	0.97	1.71	1.42	NO GROWTH	2	2	2	#NULL!
213	2	3	37	5	2	6	2	4300	4	53	36	24	2	2	2	4		2	36.5	1	1	1	67	2	2	2	2	2		1	1	2	12.1	32.5	24	16.5	225	2.1	5.1	147	101	0.71	1.92	1.87	NOT DONE	2	1	1	5
214	2	1	38	8	3	9	3	3300	4	47.9	34	27	2	2	2	4		2	36.5	1	1	1	65	2	2	2	2	2		1	1	2	14.6	9.44	5.59	12.8	249	87	4.1	143	106	0.78	1.79	2.18	NOT DONE	2	2	2	#NULL!
215	1	1	37	2	1	4	2	2600	4	48	34.5	29	1	2	2	4		2	36.8	1	1	1	69	2	2	2	2	2		1	1	2	17.1	15.7	12	16.1	139	24.7	4.4	137	105	0.9	1.14	1.04	NOT DONE	1	2	2	#NULL!
216	2	23	38	6	2	8	3	3200	4	47.5	34	35	2	2	2	4		1	40.1	1	1	2	47	2	2	2	2	2		1	1	2	72.9	9.6	5.8	8.84	224	10.5	4.4	150	118	0.77	1.92	1.71	NO GROWTH	1	1	1	5
217	1	1	40	8	3	10	3	3600	4	49.5	35.5	22	1	2	2	4		1	38.9	2	2	2	46	2	2	2	2	2		1	1	2	2.7	4.81	1.97	14.8	210	12.1	4.4	149	102	0.68	1.91	1.41	NO GROWTH	1	2	2	#NULL!
218	1	1	37	4	2	5	2	3000	4	47.5	33.5	20	1	2	2	4		2	36.7	1	1	1	64	2	2	2	2	2		1	1	2	3.64	7.01	1.57	14.7	156	50.6	4.7	122	92	0.79	1.49	1.21	NOT DONE	1	2	2	#NULL!
219	2	1	38	7	3	8	3	3000	4	49.5	34	29	2	2	2	4		2	37	1	1	1	64	2	2	2	2	2		1	1	2	12.1	20.1	10.8	17.1	210	2	5.2	147	101	0.75	1.71	1.62	NOT DONE	1	2	2	#NULL!
220	1	1	40	8	3	10	3	3300	4	50	34.5	27	2	2	2	4		1	38.5	2	2	1	65	2	2	2	2	2		1	1	2	12.1	8.6	2.57	16.9	226	1.6	4.1	142	108	0.99	1.91	1.72	NO GROWTH	2	2	2	#NULL!
221	1	1	37	8	3	10	3	3000	4	49.5	34	26	2	2	2	4		2	36.5	1	1	1	65	2	2	2	2	2		1	1	2	11.7	13.9	8.13	17.3	167	12.1	4.7	135	100	0.87	1.99	1.71	NOT DONE	2	2	2	#NULL!
222	2	3	38	8	3	10	3	3000	4	49	35	26	1	2	2	4		1	40.1	1	1	2	49	2	2	2	2	2		1	1	2	56.7	1.98	0.77	12	44.9	162.9	5.7	137	107	0.68	2.31	2.01	GRAM POSITIVE COCCI	1	1	1	4
223	1	17	38	8	3	10	3	3100	4	48	34.5	26	2	2	2	4		2	36.7	2	1	2	47	1	2	2	2	2		1	1	2	2.1	12.5	4.79	12.1	169	210.2	4.5	145	136	0.67	1.77	1.69	NOT DONE	2	2	2	#NULL!
224	1	7	37	10	3	10	3	2700	4	48	33.5	24	1	2	2	4		1	40	2	2	2	46	2	2	2	2	2		1	1	2	4.1	16.9	6.29	17	305	31.5	4.1	147	105	0.71	2.44	1.97	NO GROWTH	2	2	2	#NULL!
225	1	1	38	4	2	6	2	2700	4	47.5	34	26	1	1	2	3	HIV	2	36.8	2	2	1	66	2	2	2	2	2		1	1	2	17.2	12.5	6.76	15	250	2.2	5.7	144	103	0.89	2.42	1.72	NOT DONE	2	2	2	#NULL!
226	1	1	37	4	2	6	2	2900	4	48.5	34	19	1	2	2	4		2	36.7	1	1	1	64	2	2	2	2	2		1	1	2	6.2	11.6	3.88	15.4	210	4.9	3.7	139	91	1.1	2.35	1.75	NOT DONE	2	2	2	#NULL!
227	2	3	38	8	3	10	3	3000	4	49	34.5	29	2	2	2	4		2	37.2	2	2	1	62	2	2	2	2	2		1	1	2	12.1	8.41	5.5	11.5	165	22.1	4.7	140	87	0.92	2.01	1.77	NOT DONE	2	2	2	#NULL!
228	1	23	37	8	3	9	3	2800	4	47.5	34	27	2	2	2	4		2	36.8	2	2	1	66	2	2	2	2	2		1	1	2	11.1	10	3.97	12.9	345	12.7	4.1	147	110	0.87	2.67	2.18	NOT DONE	2	2	2	#NULL!
229	2	4	37	8	3	8	3	2500	4	48	34.5	30	2	2	2	4		2	36.5	2	2	1	65	2	2	2	2	2		1	1	2	12.1	16.4	12.5	18.4	130	14.1	5.5	141	102	0.87	2.37	1.72	NOT DONE	2	2	2	#NULL!
230	1	4	37	8	3	10	3	2500	4	48.7	35	30	1	2	2	4		1	39.5	2	2	2	44	2	2	2	2	2		1	1	2	10.1	7.66	4.64	15.9	138	12.1	4.2	141	97	0.67	1.97	1.57	NO GROWTH	2	2	2	#NULL!
231	2	2	38	8	3	10	3	3500	4	50	34	29	2	2	2	4		1	39.8	2	1	2	47	2	2	2	2	2		1	1	2	6.1	9.16	4.89	17.6	78	2.7	4.4	142	96	0.76	1.91	1.66	NO GROWTH	2	2	2	#NULL!
232	1	6	37	8	3	9	3	2700	4	47.5	34	21	1	2	2	4		1	39	1	1	2	46	2	2	2	2	2		1	1	2	12.7	3.61	0.62	14.2	141	2.9	3.7	140	102	0.88	1.71	1.51	NO GROWTH	1	2	2	#NULL!
233	2	5	35	9	3	10	3	2200	3	46	33.5	23	2	2	2	4		2	36.4	2	2	2	46	1	1	2	2	2		1	1	2	19.85	12.2	4.8	11.1	227	3.8	5.4	141	107	0.67	1.49	2.01	NO GROWTH	2	1	1	5
234	1	16	40	8	3	10	3	3700	4	52	36	27	2	2	2	4		2	36.4	2	2	1	62	2	2	2	2	2	COUGH	1	1	2	2.7	16.1	6.7	16.1	142	44.8	4.4	134	105	0.71	2.33	2.18	NOT DONE	2	2	2	#NULL!
235	2	5	39	8	3	10	3	3500	4	49.5	34	27	1	2	2	4		1	39.5	2	2	2	46	2	2	2	2	2		1	1	2	2.7	6.82	4.31	10.5	110	6.7	4.2	145	111	0.87	2.42	1.77	NO GROWTH	2	2	2	#NULL!
237	1	3	38	8	3	10	3	3300	4	48	35	28	2	2	2	4		2	36.7	2	2	2	49	1	1	2	2	2		1	1	2	9.19	14.2	10.2	15.2	183	4.9	4.2	151	109	0.88	2.4	2.01	NOT DONE	1	1	1	5
237	1	7	38	9	3	10	3	3800	4	48	35	17	1	2	2	4		1	39.1	1	1	2	49	2	2	2	2	2		2	2	1	4.7	22.5	13.8	17.9	382	17.9	4.9	142	92	0.88	2.21	1.71	NO GROWTH	2	2	2	#NULL!
238	1	6	38	8	3	10	3	2800	4	48	34.5	23	2	2	2	4		2	37.1	2	2	2	49	1	2	2	2	2		1	1	2	2.9	1.92	1	16.1	172	14.2	4.2	145	121	0.64	2.55	1.62	NO GROWTH	2	2	2	#NULL!
239	1	1	40	4	2	5	2	3300	4	50	35	39	2	3	3	4		2	36.1	1	1	1	70	2	2	2	2	2	MECONIUM ASPIRATION	2	2	1	17.1	16.6	13.9	18.8	102	12.1	5.7	145	102	1.21	2.47	2.01	NOT DONE	1	1	1	5
240	1	2	37	4	2	6	2	3000	4	49	34	24	2	2	2	4		2	37.1	1	1	1	66	2	2	2	2	2		1	1	2	4.3	12.7	9.98	16.4	176	25.4	5.3	121	82	0.69	1.91	1.77	NOT DONE	2	2	2	#NULL!
241	1	2	38	9	3	10	3	3200	4	49	35	32	2	2	2	4		1	40.1	2	2	2	46	1	1	2	2	2		1	1	2	5.4	12	8.6	12.7	191	1.8	4.2	143	108	0.76	1.02	2.37	NO GROWTH	2	2	2	#NULL!
242	1	5	40	6	2	8	3	3000	4	49	34	19	1	2	2	4		1	39.6	1	1	2	47	1	2	2	2	2		1	1	2	17.3	32.7	31.6	10.6	109	242.1	4.9	136	101	0.91	1.97	1.42	GRAM POSITIVE COCCI	1	1	1	4
243	2	1	40	8	3	10	3	3800	4	52	35	30	2	2	2	4		2	36.7	1	1	1	68	2	2	2	2	2		1	1	2	5.7	12.1	6.2	14.7	124	35	5.4	137	98	0.93	1.36	2.07	NOT DONE	2	2	2	#NULL!
244	1	7	37	4	2	6	2	2600	4	48	34.5	34	1	2	2	4		2	37.2	1	1	1	62	2	2	2	2	2		1	1	2	3.9	15.5	7.1	14.9	265	110.1	3.9	149	116	0.78	1.68	1.47	NO GROWTH	1	2	2	#NULL!
245	1	1	37	3	1	6	2	3000	4	47.5	34	24	2	2	2	4		1	39.2	2	2	2	46	2	2	2	2	2		1	1	2	4.5	6.32	4.21	17.6	133	2.7	5.3	150	111	0.85	1.84	2.36	STAPP SP	1	2	2	#NULL!
246	2	1	38	6	2	8	3	3100	4	48.5	34.5	32	2	2	2	4		2	36.7	1	1	1	65	2	2	2	2	2		1	1	2	2.1	8.41	3.12	15.6	245	1.6	3.8	130	102	0.72	0.97	2.48	NOT DONE	2	2	2	#NULL!
247	1	8	37	8	3	10	3	3300	4	49	34.5	22	1	2	2	4		1	38.9	1	1	1	64	2	2	2	2	2		1	1	2	9.1	10.6	5.38	9.95	134	4.3	2.7	164	127	0.51	0.4	2.07	NO GROWTH	1	2	2	#NULL!
248	2	1	38	7	3	10	3	2900	4	47.5	33.7	21	2	2	2	4		1	38.5	1	2	2	55	2	2	2	2	2		1	1	2	8.8	5.82	2.02	13.2	770	17.1	4.4	137	102	0.67	1.71	1.52	NO GROWTH	2	2	2	#NULL!
249	2	2	37	8	3	10	3	2300	3	48	34	21	1	2	2	4		2	37.9	2	2	2	44	2	2	1	2	2		1	1	2	5.5	10.1	4.35	8.71	471	2	5	133	104	0.92	1.96	2.45	NOT DONE	1	2	2	#NULL!
250	1	1	37	8	3	10	3	2500	4	48.5	34	37	2	2	2	4		2	36.8	2	2	1	67	2	2	2	2	2		1	1	2	10.2	13.8	11.1	12.3	117	0.2	5.9	136	102	0.82	1.9	1.97	NOT DONE	2	2	2	#NULL!
251	1	8	39	9	3	10	3	2800	4	49	34	39	2	2	2	4		2	37	2	2	2	47	1	2	2	2	2		1	1	2	2.1	9.28	2.37	11.7	260	63	3.8	141	107	0.76	1.65	1.64	NOT DONE	2	1	1	5
252	1	1	40	6	2	8	3	3700	4	51	35	29	2	2	2	4		2	36.2	1	1	1	64	2	2	2	2	2		1	1	2	10.8	12.1	7.2	16.2	141	63.1	5.4	100	68	0.21	1.97	0.65	NOT DONE	2	2	2	#NULL!
253	2	2	38	7	3	8	3	2900	4	48	34	25	1	2	2	4		1	39.2	2	2	2	47	2	2	2	2	2		1	1	2	3	14.7	4.2	16.1	142	45.1	4.1	126	100	0.94	1.72	2.14	NO GROWTH	2	2	2	#NULL!
254	1	1	38	8	3	10	3	3200	4	47.5	34	21	1	2	2	4		1	38.1	2	2	2	52	2	2	2	2	2		1	1	2	2.7	6.06	4.02	17.3	390	3.3	5	151	111	0.81	1.9	1.91	NO GROWTH	2	2	2	#NULL!
255	1	1	40	4	2	6	2	3900	4	51.5	35	27	2	2	2	4		2	36.7	1	1	1	66	2	2	2	2	2		1	1	2	12.1	4.95	2.5	11.5	301	0.2	4.2	139	102	0.75	1.96	1.47	NOT DONE	2	2	2	#NULL!
256	1	1	37	5	2	6	2	3700	4	50	34	22	1	2	2	4		2	36.6	1	1	1	71	2	2	2	2	2		1	1	2	4.9	11.5	5.4	16.8	137	19.4	6	140	106	0.94	2.37	2.2	NOT DONE	2	1	1	5
257	1	1	37	5	2	7	3	2700	4	49	34	20	1	2	2	4		2	37.3	2	2	1	64	2	2	2	2	2		1	1	2	6.3	17.7	6.2	16.1	157	16.4	5	132	102	0.25	2.01	1.79	NOT DONE	2	2	2	#NULL!
258	2	2	40	2	1	6	2	3800	4	52	35	35	2	2	2	4		1	39.2	2	2	1	62	2	2	2	2	2		1	1	2	1.2	3.9	0.79	13.3	302	6.1	4.9	142	98	0.73	1.5	2.42	NO GROWTH	1	2	2	#NULL!
259	1	10	38	8	3	10	3	2900	4	47	33	32	2	2	2	4		2	36.7	2	2	2	47	1	2	2	2	2		1	1	2	2.1	5.7	2.7	16.8	655	0.2	4.9	100	50	0.71	1.67	2.01	NOT DONE	1	1	1	5
260	2	2	40	6	2	8	3	3200	4	49.5	34	27	2	2	2	4		2	36.8	1	1	1	64	2	2	2	2	2		2	2	1	2.7	11.1	9.32	16.4	116	2.9	4.9	100	56	0.43	1.71	0.7	NOT DONE	2	2	2	#NULL!
261	2	7	37	8	3	10	3	3500	4	49	34	25	2	2	2	4		2	36.8	2	2	1	62	2	2	2	2	2	BLUISH COLORATION OF MUCUOUS MEMBRANE	1	1	2	12.1	18.8	4.71	14.8	85.7	57.3	4	152	119	0.72	1.77	2.01	NOT DONE	2	2	2	#NULL!
262	1	1	37	9	3	10	3	2000	3	49	34	35	2	2	2	4		1	38.5	2	2	2	53	2	2	2	2	2		1	1	2	2.7	12.7	6.7	16.1	142	5.6	4.1	142	102	0.67	1.89	2.01	NO GROWTH	2	2	2	#NULL!
263	2	1	40	4	2	6	2	2500	4	51	35	23	1	2	2	4		2	36.4	2	2	1	64	2	2	2	2	2		1	1	2	4.7	10.1	3.37	8.84	215	4.2	3.8	142	98	0.78	2.31	2.07	NOT DONE	2	2	2	#NULL!
264	1	3	37	7	3	10	3	2300	3	49	35	29	2	2	2	4		1	38.2	2	2	2	46	2	2	2	2	2	RECURRENT HYPOGLYCEMIA	1	1	2	2.9	7.4	1.16	17	233	7.1	4.2	139	97	0.67	1.91	2.01	NO GROWTH	2	2	2	#NULL!
265	1	20	37	9	3	10	3	2800	4	48	35	27	1	2	2	4		1	39	2	2	2	44	2	2	2	2	2		1	1	2	2	8.2	5.93	12.4	191	109.4	4.4	140	106	0.72	1.91	1.88	NO GROWTH	1	2	2	#NULL!
266	2	8	37	9	3	10	3	3300	4	49	34	22	1	2	2	2		1	39.6	1	1	1	66	1	2	2	2	2		1	1	2	9.1	10.6	5.36	9.95	134	4.3	2.7	164	127	0.69	1.77	2.01	NO GROWTH	2	2	2	#NULL!
267	1	5	35	8	3	9	3	1700	3	47.5	34	26	1	2	2	4		1	39.1	2	1	2	42	1	2	2	2	2		1	1	2	3.1	6.43	4.1	6.85	296	14.1	3.9	135	96	0.72	2.31	2.21	NO GROWTH	2	2	2	#NULL!
268	2	2	37	8	3	10	3	2600	4	49	35	23	1	2	2	4		2	36.7	2	2	1	66	2	2	2	2	2		1	1	2	2.1	14.2	6.7	17.1	149	1.1	1	100	50	0.62	2.71	1.5	NOT DONE	2	2	2	#NULL!
269	1	21	38	8	3	8	3	3500	4	49	34.5	29	2	2	2	4		1	38.5	2	1	1	64	2	2	2	2	2	COUGH	1	1	2	1.6	15.4	2.6	13.8	176	27.6	4	133	99	0.87	2.01	2.31	NO GROWTH	1	2	2	#NULL!
270	1	2	37	6	2	7	3	3200	4	49.4	34	22	1	2	2	4		2	36.4	2	1	1	66	2	2	2	2	2		1	1	2	12.1	11.1	5.49	12.4	270	21.1	4.1	146	91	0.92	1.91	2.11	NOT DONE	1	1	1	5
271	1	1	35	5	2	7	3	2200	3	47	34	33	2	2	2	4		2	36.7	2	2	1	65	2	2	2	2	2		1	1	2	2.7	10.1	5.42	13.1	115	0.8	5.2	156	125	0.67	1.37	2.1	NOT DONE	2	2	2	#NULL!
272	1	5	39	7	3	9	3	3200	4	50	35	29	2	2	2	4		2	37.5	2	1	2	43	1	1	1	2	2		1	1	2	12.7	18.1	7.2	16.9	142	9.7	5.7	142	98	0.61	1.57	1.97	NO GROWTH	1	2	2	#NULL!
273	2	5	38	8	3	10	3	3150	4	47.5	34	37	2	2	2	4		1	38.9	2	1	2	49	2	2	2	2	2		1	1	2	4.2	17.1	6.2	16.2	149	5.2	3.7	142	78	0.78	2.11	2.31	NO GROWTH	2	2	2	#NULL!
274	2	3	37	7	3	9	3	2900	4	48	24	32	2	2	2	4		2	37.5	2	1	2	47	1	2	2	2	2		1	1	2	2.7	17.2	7.2	16.1	142	0.7	4.7	147	96	#NULL!	1.89	2.31	NO GROWTH	2	2	2	#NULL!
275	1	5	37	7	3	9	3	3500	4	49	36	27	2	2	2	4		1	39.1	2	2	2	44	1	2	2	2	2		1	1	2	9.1	8.15	4.98	9.05	117	4.3	2.7	154	127	0.51	1.4	2.07	NO GROWTH	2	2	2	#NULL!
276	1	3	38	5	2	6	2	3700	4	50	34	32	2	2	2	4		2	37	1	1	1	66	2	2	2	2	2		1	1	2	12.1	18.1	7.2	16.2	144	4.2	3.7	147	96	0.72	1.81	1.91	NOT DONE	2	1	1	5
277	2	2	37	8	3	9	3	2700	4	47.5	33	27	1	2	2	4		1	38.9	2	1	1	68	1	2	2	2	2	COUGH	1	1	2	0.5	13.6	8.93	16.8	182	0.3	4.2	135	86	0.71	2.31	2.1	NO GROWTH	1	2	2	#NULL!
278	1	1	35	8	3	10	3	2200	3	47	33.5	20	1	2	2	4		2	36.5	2	2	1	70	2	2	2	2	2		1	1	2	20.9	22.9	14.2	15.4	132	2.3	5.2	132	98	0.67	1.71	2.4	NOT DONE	2	1	1	5
279	2	1	37	7	3	10	3	2800	4	47.5	33.5	27	2	2	2	4		2	36.7	2	2	1	70	2	2	2	2	2		1	1	2	12.1	6.77	3.4	17.1	139	7.2	4.9	142	96	0.67	1.88	2.01	NOT DONE	2	2	2	#NULL!
280	2	1	40	4	2	7	3	3200	4	50	34	17	1	2	2	4		1	38.9	2	2	2	49	1	2	2	2	2		1	1	2	2.8	13.2	8.48	19.6	285	1.1	2.1	100	50	0.67	1.71	1.59	NO GROWTH	1	2	2	#NULL!
281	1	6	40	8	3	9	3	3600	4	52	34	29	2	2	2	4		1	38.7	2	1	2	44	2	2	1	2	2		1	1	2	19.1	15.3	7.85	7.65	309	3.3	4.4	137	91	0.77	1.57	2.01	NO GROWTH	2	2	2	#NULL!
282	1	2	40	5	2	8	3	4000	4	52	35	24	2	2	2	4		2	37.4	2	1	2	49	1	1	2	2	2		1	1	2	11.6	4.55	3.45	9.38	92.4	184	4	138	94	0.82	1.71	1.22	NO GROWTH	1	2	2	#NULL!
283	1	2	36	8	3	10	3	2000	3	47	33	20	1	2	2	4		2	36.7	2	2	1	64	2	2	2	2	2		1	1	2	11.1	6.68	3.64	19.4	244	0.8	5.5	150	69	0.69	1.52	1.71	NOT DONE	2	2	2	#NULL!
284	1	1	32	6	2	8	3	1100	2	45	32	24	1	2	2	4		2	36.9	2	2	1	66	2	2	2	2	2		1	1	2	4.7	6.68	3.64	19.4	244	0.8	3.7	142	87	0.79	1.92	1.35	NOT DONE	2	2	2	#NULL!
285	2	10	38	8	3	9	3	3500	4	50	35	40	2	2	2	4		2	36.7	2	2	1	62	2	2	2	2	2		1	1	2	2.2	15.1	7.1	13.2	144	7.9	4.2	135	110	0.67	1.91	1.57	NOT DONE	2	2	2	#NULL!
286	1	1	37	5	2	7	3	2700	4	47.5	37	26	2	2	2	4		2	36.7	2	2	1	64	2	2	2	2	2		1	1	2	2.7	12.7	6.1	12	142	0.7	4.7	142	97	0.77	1.91	2.01	NOT DONE	2	2	2	#NULL!
287	2	1	38	7	3	8	3	2900	4	48	34	33	2	2	2	4		1	38.7	2	1	2	49	1	2	2	2	2		1	1	2	7.2	5.02	0.79	19.8	110	6.1	3.7	147	98	0.71	2.31	1.97	NO GROWTH	2	2	2	#NULL!
288	1	2	38	8	3	10	3	2600	4	49	34	34	2	2	2	4		1	39	2	2	2	52	2	2	2	2	2		1	1	2	6.7	5.54	0.05	14.4	17.5	7.2	4.7	142	96	0.67	1.97	2.01	NO GROWTH	2	2	2	#NULL!
289	2	3	38	5	2	6	2	3700	4	49	33	36	2	2	2	4		2	36.9	1	1	1	64	2	2	2	2	2		1	1	2	1.3	16.8	6.82	19.1	263	10.6	5	100	79	0.91	1.72	2.01	NOT DONE	2	2	2	#NULL!
290	1	16	38	9	3	10	3	3000	4	48.5	34	29	2	2	2	4		1	39.1	2	1	2	47	2	2	2	2	2		1	1	2	1.4	4.97	1.57	13.8	68.9	31.5	4.2	116	101	0.71	1.79	2.01	NO GROWTH	1	2	2	#NULL!
291	2	12	38	8	3	10	3	3000	4	48	35	27	2	2	2	4		1	39.5	2	1	2	48	1	2	2	2	2		1	1	2	7.1	14.7	4.7	17.6	142	49.4	5	115	90	0.71	1.67	#NULL!	NO GROWTH	2	2	2	#NULL!
292	1	4	38	8	3	9	3	3100	4	48	33	32	2	2	2	4		1	38.9	2	1	2	46	1	2	2	2	2		1	1	2	5.2	7.79	2.81	15.3	219	7.2	5.9	141	102	0.91	2.01	2.56	NO GROWTH	2	2	2	#NULL!
293	1	1	37	7	3	9	3	2500	4	47	34	24	2	2	2	4		1	38.5	2	2	2	44	2	2	2	2	2		1	1	2	17.1	12.1	4	14.7	149	0.7	4.2	139	96	0.71	1.37	2.01	NO GROWTH	2	2	2	#NULL!
294	1	1	37	6	2	9	3	2000	3	48	34	28	1	2	2	4		1	38.9	2	1	2	45	2	2	2	2	2		1	1	2	2.7	7.29	4.7	17.4	30.8	7.4	5.3	136	103	0.56	1.71	2.07	NO GROWTH	2	2	2	#NULL!
295	2	2	37	8	3	10	3	2340	3	47	34	39	2	2	2	4		1	39.1	2	1	2	44	2	2	2	2	2		1	1	2	6.7	8.7	4.14	17.7	131	5.7	5	137	104	0.67	1.91	2.01	NO GROWTH	2	2	2	#NULL!
296	2	25	37	9	3	10	3	2700	4	47	35	31	2	2	2	4		2	36.7	2	1	1	62	1	2	2	2	2	COUGH	1	1	2	4.9	7.15	2.33	8.95	316	0.2	4.9	142	97	0.88	2.11	1.89	NO GROWTH	2	2	2	#NULL!
297	1	1	36	8	3	10	3	2000	3	47	34	32	2	2	2	4		2	36.2	2	2	1	65	2	2	2	2	2		1	1	2	4.9	11.5	3.95	18.4	88.8	1.3	4.2	134	92	0.67	2.1	2.01	NOT DONE	2	2	2	#NULL!
298	1	1	40	8	3	10	3	3500	4	49	34	28	2	2	2	4		1	38.7	2	2	2	47	2	2	2	2	2		1	1	2	6.5	4.8	0.3	17.2	82.9	4.9	4.2	146	113	0.71	2.01	2.22	NO GROWTH	2	2	2	#NULL!
299	2	1	38	4	2	6	2	3200	4	49	34	29	2	2	2	4		2	36.7	1	1	1	65	2	2	2	2	2		1	1	2	9.3	8.69	6.19	17.5	314	6.9	4.5	147	112	0.67	1.77	1.82	NOT DONE	2	2	2	#NULL!
300	1	10	39	8	3	10	3	3400	4	48	34	25	1	2	2	4		2	37.2	2	1	2	49	1	2	2	2	2		1	1	2	11.7	13.6	9	17.8	159	11.8	3.7	131	72	0.83	1.97	2.1	NOT DONE	2	2	2	#NULL!
301	1	3	40	8	3	10	3	3400	4	53	35	25	1	2	2	4		1	39.8	2	1	1	65	2	2	2	2	2		1	1	2	6.8	12.3	9.22	15.2	52.7	27.8	3.4	146	106	0.69	1.97	1.88		#NULL!	2	2	#NULL!
302	2	1	38	5	2	7	3	2700	4	48	35	21	1	2	2	4		2	36.4	2	2	1	64	2	2	2	2	2		1	1	2	5.1	14.8	11.6	11.9	266	2.2	4.6	142	97	0.25	2.42	1.96		2	2	2	#NULL!
303	1	8	40	8	3	10	3	4000	4	49	34	32	2	2	2	4		2	37.2	1	1	1	62	2	2	2	2	2		1	1	2	13	9.39	3.06	12.2	4.7	59.4	4.4	157	106	0.96	1.97	2.55		2	2	2	#NULL!
304	2	4	37	8	3	10	3	3300	4	48	34	36	2	2	2	4		2	36.6	2	1	1	66	2	2	2	2	2		1	1	2	2.7	7.43	1.81	17.5	104	1.7	5	151	101	1.04	1.79	2.48		2	2	2	#NULL!
305	2	5	40	3	1	7	3	4000	4	52	35	19	2	2	2	4		2	37.1	1	1	1	64	2	2	2	2	2		1	1	2	7.2	4.48	0.526	17.9	388	3.4	4.5	143	105	1.4	1.82	1.68		2	2	2	#NULL!
306	1	13	37	7	3	8	3	3000	4	49	34.5	23	1	2	2	4		1	38.7	2	2	2	36	1	2	2	2	2		1	1	2	4.7	17.1	6.6	12.7	415	7.1	5.5	137	12	0.82	2.32	2.81		2	2	2	#NULL!
307	1	19	37	6	2	8	3	3000	4	48	34	31	2	2	2	4		2	36.8	2	2	2	55	2	2	2	2	2		1	1	2	4.8	10.8	7.45	6.92	61.2	7.1	5.1	138	106	0.69	1.99	2.36		2	2	2	#NULL!
308	1	4	39	8	3	10	3	3100	4	49	35	19	1	2	2	4		2	36.8	2	1	2	44	1	1	2	2	2		1	1	2	23.2	3.94	0.5	16.7	85.4	7.1	5.6	134	101	0.71	2.01	1.99		1	1	1	5
309	1	18	40	8	3	10	3	3700	4	48	34	24	2	2	2	4		2	36.7	2	2	1	30	1	2	2	2	2		1	1	2	5.9	18.9	2.7	16.1	249	7.1	4.9	150	129	0.71	1.97	2.44		2	2	2	#NULL!
310	1	10	36	8	3	10	3	2000	3	47	33.5	20	1	3	3	4		1	39.8	2	1	2	42	2	2	2	2	2		1	1	2	7.9	10.5	3.22	11.5	48.1	8.5	5.6	139	107	1.01	1.97	2.01		2	2	2	#NULL!
311	1	8	39	8	3	10	3	3300	4	49	34.5	21	1	2	2	4		1	40	1	1	1	64	2	2	2	1	2		1	1	2	21.7	8.42	2.4	10.7	32.4	13	3.7	156	138	0.91	2.21	1.97		1	2	2	#NULL!
312	1	16	40	5	2	8	3	3200	4	49	34	21	1	2	2	1		2	38.5	1	1	1	30	2	2	2	2	2		1	1	2	2.4	8.98	3.25	10.6	172	10.1	4.7	141	108	0.91	1.88	1.97		1	2	2	#NULL!
313	1	18	40	8	3	10	3	3700	4	52	34.5	24	2	2	2	4		2	37.1	2	2	2	49	2	2	2	2	2	COUGH	1	1	2	5.9	12.7	6.2	15.9	149	5.9	4.8	132	102	0.71	1.77	2.43		1	2	2	#NULL!
314	1	3	38	2	1	4	2	3200	4	48	33.5	23	1	2	2	4		2	36.7	1	1	1	65	2	2	2	2	2		1	1	2	4.9	7.77	4.12	15.7	123	4.1	5.7	100	74	0.71	1.92	2.01		2	2	2	#NULL!
315	1	1	39	6	2	9	3	3000	4	49	34.5	21	1	2	2	4		2	37.2	2	1	2	45	1	2	2	2	2		1	1	2	4.1	138	3.6	12.3	218	4.1	3.8	143	106	0.67	1.71	1.91		2	2	2	#NULL!
316	1	4	38	6	2	8	3	3100	4	48	34	18	1	2	2	4		2	36.5	1	1	1	30	2	2	2	2	2		1	1	2	4.6	6	2.35	13.1	38.5	0.2	5.6	136	103	0.69	1.71	1.58		1	2	2	#NULL!
317	1	2	38	5	2	6	2	3200	4	47	34	31	2	3	3	4		2	36.1	1	1	1	65	2	2	2	2	2		1	1	2	24.4	22.8	8.96	9.44	521	1.6	5	143	111	1.11	1.71	2.03		2	2	2	#NULL!
318	2	3	40	6	2	8	3	4000	4	52	34	19	2	2	2	4		2	37.3	1	1	1	67	2	2	2	2	2		1	1	2	13.6	9.19	4.93	11.6	125	9.9	4.5	145	99	0.71	1.92	2.02		#NULL!	1	1	5
319	1	2	38	4	2	6	2	3400	4	48	35	20	1	2	2	4		2	37.1	1	1	1	62	2	2	2	2	2		1	1	2	2.1	15	13.6	12.3	102	6.2	5.2	143	108	0.91	1.77	2.01		2	2	2	#NULL!
320	1	6	36	6	2	7	3	2000	3	47	34	33	2	3	3	4		2	36.7	2	1	2	44	1	2	2	2	2		1	1	2	6.9	17.6	7.84	15.4	381	2.7	4.9	150	129	0.71	1.79	2.1		1	2	2	#NULL!
321	1	1	37	4	2	8	3	2500	4	48	33.5	37	2	2	2	4		2	36.8	2	2	2	55	2	2	2	2	2		1	1	2	7.3	15.6	10.5	15.5	109	4.2	3.8	140	101	0.67	1.77	1.91		2	2	2	#NULL!
322	2	3	38	6	2	8	3	3400	4	47	35	22	1	2	2	4		2	36.5	2	2	2	49	2	2	2	2	2		1	1	2	7.5	10.8	8.4	10.3	95.5	2.1	4.2	116	92	0.71	1.78	1.67		2	1	1	5
323	2	1	38	4	2	6	2	3200	4	46	35	29	2	2	2	4		2	36.7	2	2	1	65	2	2	2	2	2		1	1	2	9.3	8.69	6.19	17.5	314	6.9	4.5	147	112	0.71	1.97	2.66		2	2	2	#NULL!
324	1	1	39	8	3	10	3	2700	4	47	33.5	25	2	2	2	4		1	38.5	2	1	2	44	1	2	2	2	2		1	1	2	4.7	22.1	15.1	10.9	63.1	6.2	5.8	137	108	0.67	2.1	2		2	2	2	#NULL!
325	1	19	38	4	2	6	2	3000	4	48	34	32	2	2	2	4		2	36.9	2	2	1	66	2	2	2	2	2		1	1	2	17.2	10.8	7.49	6.9	61.2	2.1	4.5	118	112	0.71	#NULL!	1.95	NOT DONE	1	2	2	#NULL!
326	2	4	37	5	2	7	3	2300	3	49	34	40	2	2	2	4		2	36.7	2	2	2	62	2	2	2	2	2		1	1	2	2.9	12	9.9	13.3	233	2.7	6.1	132	105	0.71	2.01	1.99	NOT DONE	1	2	2	#NULL!
327	2	1	40	4	2	7	3	3200	4	48	34	34	2	2	2	4		1	38.5	2	1	2	49	2	2	2	2	2		1	1	2	13	17.5	15.4	11.4	85.2	6.1	5.1	136	107	0.71	1.97	2.01	NOT DONE	1	1	1	5
328	1	11	35	8	3	10	3	2000	3	48	34	20	1	2	2	4		1	39	2	2	2	42	1	2	2	2	2		1	1	2	7.9	10.5	3.22	11.5	48.1	5.1	5.6	139	107	0.71	1.99	2.01	NOT DONE	1	2	2	#NULL!
329	1	9	40	8	3	10	3	3600	4	50	34	33	2	2	2	4		1	38.7	2	1	1	47	2	2	2	2	2		1	1	2	4.4	7.04	2.64	15.4	408	2.2	4.1	135	101	0.91	2.01	1.97	NOT DONE	2	2	2	#NULL!
330	1	5	38	8	3	10	3	3000	4	47	34	32	2	2	2	4		1	38.7	2	1	2	47	2	2	2	2	2		1	1	2	2.8	3.76	1.95	14.7	208	2.1	3.1	144	102	0.71	2.01	1.71	NOT DONE	1	2	2	#NULL!
331	1	1	40	4	2	6	2	3200	4	47	34	20	1	3	3	4		2	36.1	2	2	1	65	1	2	2	2	2		1	1	2	2.8	18.6	15.6	11.2	119	2.1	4.4	137	74	0.61	1.57	1.18	NOT DONE	2	2	2	#NULL!
332	1	1	36	4	2	6	2	2000	3	46	33	28	2	3	3	4		2	36.1	1	1	1	65	1	2	2	2	2		1	1	2	6.2	14.7	10.4	13.7	134	2.1	4.6	135	105	0.91	1.91	2.01	NOT DONE	1	1	1	5
333	1	3	28	7	3	9	3	1350	2	40	31	21	1	3	3	4		1	38	2	2	1	70	2	2	2	1	2		1	1	2	23.2	12.9	5.94	12.3	228	0.4	6.2	141	105	1.31	2.69	2.3	NO GROWTH	2	1	1	4
334	1	1	37	8	3	10	3	2800	4	48	34	36	1	2	2	4		1	38.2	2	2	1	62	2	2	2	2	2	BLUISH DISCOLOURATION	1	1	2	10.1	20	12.4	14.3	448	4.9	5.1	144	102	0.71	1.77	1.84	NOT DONE	1	1	1	5
335	1	6	40	8	3	10	3	3000	4	48	34	30	2	2	2	4		2	36.7	2	1	2	43	1	2	2	1	2		1	1	2	44.6	15	10.8	13.8	1.5	6.9	4.8	180	130	0.71	1.77	1.75	NOT DONE	1	1	1	5
336	1	1	37	6	2	7	3	3100	4	48	37	31	2	2	2	4		2	37.1	1	2	1	66	2	2	2	2	2		1	1	2	0.5	3.66	0.492	14.2	36	#NULL!	6.2	130	101	0.25	1.21	1.5	NOT DONE	2	2	2	#NULL!
337	1	1	37	2	1	4	2	2800	4	48	33	43	2	2	2	4		2	36.2	1	1	1	70	2	2	2	2	2		1	1	2	5.45	9.9	5.45	15.9	77	#NULL!	2.8	122	96	0.25	1.21	1.72	NOT DONE	1	2	2	#NULL!
338	1	1	38	5	2	7	3	3000	4	47	34	19	1	2	2	4		2	36.5	1	1	1	65	2	2	2	2	2		1	1	2	4	11.3	3.81	13.9	67.8	#NULL!	4.4	141	110	0.81	1.78	2.25	NOT DONE	1	2	2	#NULL!
339	2	1	40	7	3	10	3	2500	4	48	34	35	2	2	2	4		1	38.5	2	1	2	47	1	2	2	2	2		1	1	2	7.7	16.5	10.3	11	309	#NULL!	4.8	142	108	0.94	2.43	1.89	NOT DONE	1	2	2	#NULL!
340	2	8	38	5	2	6	2	3000	4	49	34	19	1	2	2	4		2	36.7	1	1	1	62	1	2	2	2	2		1	1	2	6.9	17.3	7.56	15.8	122	0.7	5.4	144	109	0.78	1.84	2.33	NOT DONE	1	2	2	#NULL!
341	2	9	37	5	2	8	3	2700	4	49	33	30	2	2	2	4		1	38.5	2	1	2	49	1	2	2	2	2		1	1	2	3.1	14.6	8.32	11.9	400	7.8	5.2	130	98	0.76	1.53	2.47	NOT DONE	2	2	2	#NULL!
342	1	11	40	6	2	7	3	4200	4	50	35	38	2	2	2	4		1	40.2	1	1	2	47	1	2	2	1	2		1	1	2	44.6	4.85	3.45	15.6	9.7	40.7	5.2	181	138	0.91	1.97	2	NOT DONE	1	1	1	5
343	1	3	40	4	2	6	2	2900	4	48	34	19	1	2	2	4		2	37.1	1	1	1	66	2	2	2	2	2		1	1	2	42.7	21.4	16.4	17.5	61.3	4.2	4.7	196	137	0.91	2.91	2.38	NOT DONE	1	1	1	5
344	1	1	38	2	1	4	2	3400	4	49	34	30	1	2	2	4		2	36.9	1	2	1	65	2	2	2	2	2		1	1	2	4.7	11.7	6.19	17.6	76.2	4.7	6.8	136	101	0.71	1.96	2.01	NOT DONE	2	2	2	#NULL!
345	2	1	38	2	1	2	1	3300	4	47	33	23	1	2	2	4		2	36.6	2	1	1	71	1	2	2	2	2		1	1	2	15.1	25.9	23.7	10.3	126	0.7	5	138	97	0.81	2.01	2.11	NOT DONE	1	1	1	5
346	2	2	40	6	2	8	3	3050	4	49	34.5	28	2	2	2	4		1	39.2	2	2	2	45	2	1	2	2	2		1	1	2	13.3	15.1	7.65	13	388	2.1	5.4	149	116	0.71	2.43	2.35	NOT DONE	2	2	2	#NULL!
347	2	2	40	8	3	10	3	2800	4	8	34.5	27	2	2	2	4		1	38.5	2	1	1	62	2	2	2	2	2	COUGH	1	1	2	16.9	39.8	29.5	10.5	177	0.7	6.1	126	91	0.69	0.72	2.51	NOT DONE	1	1	1	5
348	1	3	39	7	3	9	3	3450	4	49	34	22	2	2	2	4		1	38.5	2	2	2	48	1	1	2	2	2		1	1	2	10.6	7.16	5.19	15.7	2.4	0.7	2.2	142	107	0.71	2.01	1.97	NOT DONE	1	2	2	#NULL!
349	2	1	37	6	2	7	3	2400	3	48	33	29	1	2	2	4		2	36.5	1	2	1	64	2	2	2	2	2		1	1	2	15.2	16.2	11.5	11	226	0.7	4.2	127	97	0.71	2.01	1.51	NOT DONE	1	1	1	5
350	1	3	38	7	3	10	3	2400	3	47	33	32	2	2	2	4		1	38.7	2	2	2	45	2	2	2	2	2	COUGH	1	1	2	2.3	19.5	14.6	11.4	494	6.7	3.8	128	97	0.71	2.49	1.71	NOT DONE	1	2	2	#NULL!
351	1	2	40	8	3	10	3	3140	4	48	35	27	2	2	2	4		2	36.2	2	1	2	51	1	1	2	1	2		1	1	2	22	5.99	2	7.93	14	12.1	5.6	120	78	1.01	2.02	1.97	NOT DONE	1	1	1	5
352	1	1	38	6	2	7	3	2600	4	47	34	29	2	1	1	4		2	36.7	1	1	1	65	2	2	2	2	2		1	1	2	19.1	7.04	5.37	15.2	27.9	6.1	4.2	138	77	0.82	1.92	2.01	NOT DONE	2	2	2	#NULL!
353	1	1	39	6	2	8	3	3600	4	51	34.5	21	1	2	2	3		1	39.2	2	2	2	42	2	2	2	2	2		1	1	2	4	15.9	13.9	15.8	310	2.7	4.7	35	97	0.61	2.01	2.28	NOT DONE	1	2	2	#NULL!
354	1	7	37	7	3	8	3	3000	4	8	34	31	2	2	2	4		1	36.6	2	1	2	46	1	2	1	2	2		1	1	2	1.2	3.52	0.45	13.5	33.3	2.7	5.1	138	109	0.92	1.78	1.91	NOT DONE	2	2	2	#NULL!
355	2	7	37	7	3	8	3	3000	4	48	34	31	2	2	2	4		1	39.1	2	2	2	47	2	2	1	2	2		1	1	2	1.5	11.4	2.62	10.7	219	17.6	4.3	134	105	0.71	1.91	2.43	NOT DONE	1	2	2	#NULL!
356	1	5	39	8	3	10	3	3500	4	49	34.5	19	1	2	2	4		1	38.5	2	1	2	45	1	1	2	2	2		1	1	2	7.1	10.7	3.97	13.7	677	20.1	2.3	147	119	0.77	1.21	1.84	NOT DONE	1	1	1	5
357	2	3	40	4	2	6	2	3500	4	49	34	25	2	2	2	4		2	36.5	1	1	1	62	2	2	2	2	2		1	1	2	7.7	28.5	20.8	15.6	166	1.7	5.2	149	104	0.61	2.61	2.31	NOT DONE	1	2	2	#NULL!
358	1	6	36	8	3	10	3	2300	3	46	35	18	1	2	2	4		1	39.1	2	1	2	49	2	2	2	2	2		1	1	2	9.5	19.5	14.4	16.9	234	6.1	5.4	124	107	1.4	2.01	2.4	NOT DONE	1	2	2	#NULL!
359	1	3	40	8	3	9	3	3900	4	51	34.5	25	1	2	2	4		1	39.2	2	2	2	44	2	2	2	2	2		1	1	2	6.8	2.63	0.8	14	136	4.2	4.9	100	98	0.76	1.71	1.81	NOT DONE	2	2	2	#NULL!
360	1	13	40	8	3	10	3	3800	4	52	35	19	1	2	2	4		2	36.6	2	1	2	49	1	1	2	2	2		1	1	2	22.7	16.3	10	12.4	166	1.5	7.3	146	106	0.97	1.88	1.97	NOT DONE	1	2	2	#NULL!
361	1	3	38	8	3	10	3	2800	4	49	33.5	41	2	2	2	4		2	36.7	2	2	2	46	1	1	2	2	2		1	1	2	12.9	109	7.87	17.6	29.3	12.1	3.9	141	89	0.61	2.77	1.91	NOT DONE	1	1	1	5
362	2	6	40	8	3	10	3	4200	4	52	35	26	2	2	2	4		2	37.1	2	2	2	47	1	1	2	2	2		1	1	2	10.1	5.49	2.46	17.1	194	6.1	3.7	142	101	0.71	1.67	2.01	NOT DONE	1	2	2	#NULL!
363	2	14	40	8	3	10	3	3000	4	49	35	20	1	2	2	4		2	36.9	2	1	2	49	1	1	2	2	2		1	1	2	2.7	6.16	4.47	17	73.7	0.8	7.4	135	100	1.1	2.01	1.98	NOT DONE	2	2	2	#NULL!
364	1	1	35	6	2	7	3	1500	3	46	32	33	2	2	2	4		2	37.2	2	2	1	66	2	2	2	2	2		1	1	2	1.6	14.5	6.65	15.2	39.1	12.1	7.6	141	111	0.71	0.91	2.71	NOT DONE	2	2	2	#NULL!
365	2	2	36	8	3	10	3	2300	3	47	34	36	2	2	2	4		2	37.1	2	1	2	49	1	1	2	2	2		1	1	2	23	11.9	6.68	18.6	342	1.9	6.3	139	87	1.02	1.91	2.01	NOT DONE	1	1	1	5
366	2	17	37	4	2	6	2	2500	4	48	33.5	38	2	2	2	4		1	38.9	2	1	2	47	1	2	1	1	2		1	1	2	1.7	8.65	2.36	11.2	288	0.7	4.2	140	101	0.87	1.78	1.91	NOT DONE	2	2	2	#NULL!
367	2	4	39	9	3	10	3	3500	4	50	34	21	1	3	3	4		1	40.1	2	1	2	41	1	1	2	1	2		1	1	2	28.7	11	7.59	15.8	146	11.9	5	142	11.1	0.71	2.01	2.11	NOT DONE	1	1	1	5
368	2	6	36	6	2	10	3	2800	4	48	34	18	1	2	2	4		2	39.2	2	1	2	42	1	2	2	1	2		1	1	2	22.7	13	9.38	15.7	164	12.1	4.2	147	115	0.78	1.97	2.11	NOT DONE	1	1	1	5
369	2	6	38	6	2	8	3	3200	4	51	35	29	2	2	2	4		2	37.2	1	1	1	34	2	2	1	1	2		1	1	2	5.5	12.1	6.8	18.1	179	6.9	4.1	136	101	0.72	2.01	2.31	NOT DONE	1	2	2	#NULL!
370	1	8	37	4	2	6	2	2400	3	48	34	23	1	2	2	4		2	36.4	2	1	2	51	1	2	2	1	2		1	1	2	19.2	6.09	1.58	14.8	159	13.3	4.6	133	89	1.05	1.67	2.55	NOT DONE	1	1	1	5
371	2	9	40	8	3	10	3	2800	4	49	34.5	25	1	2	2	4		1	39.7	1	1	2	49	1	2	1	1	2		1	1	2	43.9	15.8	10.1	8.41	124	117.8	6.9	188	137	0.67	1.59	1.78	NOT DONE	1	1	1	5
372	1	1	40	5	2	6	2	2900	4	48	34	21	2	2	2	4		2	36.3	2	1	1	66	2	2	2	2	2		1	1	2	1.1	15.1	8.1	12.7	127	6.7	4.6	146	103	0.67	1.77	2.01	NOT DONE	2	2	2	#NULL!
373	1	7	38	8	3	10	3	2300	3	51	35	21	1	3	3	4		1	38.5	2	2	2	39	2	2	2	2	2		1	1	2	9.5	7.42	4.55	13.8	158	7.1	2.1	100	50	0.71	2.01	2.3	NOT DONE	2	2	2	#NULL!
374	2	1	40	7	3	10	3	3000	4	50	34	24	2	2	2	4		1	39.8	2	2	2	44	2	2	1	2	2		1	1	2	4.4	7.04	2.64	15.4	408	2.2	4.1	135	101	0.91	2.01	1.97	NOT DONE	2	2	2	#NULL!
375	2	2	36	7	3	8	3	2100	3	48	34	24	2	1	1	3		2	36.7	2	2	1	70	2	2	2	2	2		1	1	2	11.4	3.4	0.31	9.02	89.7	1.1	4.1	141	97	0.67	1.87	2.01	NOT DONE	2	2	2	#NULL!
376	1	1	40	8	3	10	3	2800	4	47	34	27	2	2	2	4		2	36.7	2	2	2	49	2	2	2	2	2	COUGH	1	1	2	8.9	15.3	13.7	16.8	269	13.3	4.4	142	100	0.71	0.89	2.01	NOT DONE	1	2	2	#NULL!
377	2	12	39	7	3	10	3	4000	4	52	35	18	1	2	2	4		1	40.1	1	1	2	45	2	2	2	1	2		1	1	2	44.6	8.08	4.94	6.9	131	125.7	6.5	125.1	89	0.89	1.87	1.69	NOT DONE	1	1	1	5
378	2	4	39	6	2	8	3	3400	4	49	35	22	2	2	2	4		1	39	1	1	1	62	2	2	2	2	2		1	1	2	44.2	24.8	14	11.8	124	6.9	4.5	168	123	0.77	1.82	1.97	NOT DONE	1	1	1	5
[truncated: 29 more columns]
